# Supplementary material for: 4-Methoxy­phenyl 2,3,4,6-tetra-O-acetyl-1-thio-α-d-mannopyran­oside
Source: Acta Crystallogr Sect E Struct Rep Online. 2008 Jul 5;64(Pt 8):o1401. doi: 10.1107/S1600536808019338 (PMC2962034; doi:10.1107/S1600536808019338)
Supplement: Supplementary file 2 [file e-64-o1401-Isup2.hkl]

data_I
#  arc1277                                 
_audit_creation_date        08-06-11
_audit_creation_method      CRYSTALS 

_cell_length_a                    8.6218(2)
_cell_angle_alpha                 90
_cell_length_b                    15.2945(3)
_cell_angle_beta                  90
_cell_length_c                    17.5449(3)
_cell_angle_gamma                 90

# NOTE Fc on scale of Fo,      0.52832
# Status flags: 
#    o - used in refinement 
#    < - excluded by I/sigmaI cutoff 
#    x - excluded for another reason  

loop_
_refln_index_h
_refln_index_k
_refln_index_l
_refln_F_squared_meas
_refln_F_squared_calc
_refln_F_squared_sigma
_refln_observed_status
   4   0   0      778.30      845.74       28.30 o
   6   0   0      664.20      678.60       17.40 o
   8   0   0      143.50      146.64        6.30 o
  10   0   0      168.40      160.04       13.30 o
   3   1   0     1604.30     1606.66       29.70 o
   4   1   0      290.00      310.03        6.60 o
   5   1   0      469.70      458.67       10.80 o
   6   1   0      231.20      232.32        5.30 o
   7   1   0      442.30      443.73       10.50 o
   8   1   0        8.40        8.23        1.00 o
   9   1   0       12.50       12.45        1.70 o
  10   1   0       -0.50        0.06        2.26 <
  11   1   0        2.80        0.46        2.30 <
   2   2   0       11.00       12.81        0.40 o
   3   2   0      349.00      341.45        7.10 o
   4   2   0      607.20      596.72       11.30 o
   5   2   0        6.40        5.44        0.70 o
   6   2   0        3.10        4.02        0.90 o
   7   2   0        0.20        0.17        0.72 <
   8   2   0        1.60        0.14        0.90 <
   9   2   0        4.20        3.00        1.50 <
  10   2   0        2.70        2.51        1.70 <
  11   2   0       -2.90        0.37        1.70 <
   2   3   0     1367.10     1443.60       21.30 o
   3   3   0        0.20        1.00        0.27 <
   4   3   0      204.70      198.64        3.60 o
   5   3   0      906.30      937.19       20.70 o
   6   3   0       16.00       16.79        1.00 o
   7   3   0      205.40      200.31        5.60 o
   8   3   0      177.20      178.43        6.00 o
   9   3   0      200.90      189.29        9.10 o
  10   3   0       14.60       13.05        2.00 o
  11   3   0       50.90       43.88        4.60 o
   0   4   0      970.40     1034.20       21.60 o
   1   4   0       28.80       40.54        0.60 o
   2   4   0      243.20      252.40        4.10 o
   3   4   0      246.60      266.71        3.90 o
   4   4   0        2.20        1.20        0.40 o
   5   4   0       -0.10        0.07        0.32 <
   6   4   0       28.30       29.69        1.10 o
   7   4   0        0.10        1.76        0.38 <
   8   4   0       64.10       59.38        2.40 o
   9   4   0       32.40       29.52        2.90 o
  10   4   0        4.30        8.56        1.90 <
   1   5   0       16.30       20.58        0.50 o
   2   5   0      551.50      557.61        7.80 o
   3   5   0        0.70        1.01        0.50 <
   4   5   0       93.40       91.14        1.80 o
   5   5   0        4.70        7.22        0.40 o
   6   5   0        0.30        0.06        0.66 <
   7   5   0      229.50      236.58        5.50 o
   8   5   0      167.00      165.18        6.30 o
   9   5   0        8.00        8.94        2.00 o
  10   5   0       22.10       20.50        3.00 o
   0   6   0     2176.20     2285.18       40.00 o
   1   6   0      655.30      653.10        9.30 o
   2   6   0      538.90      535.79        7.70 o
   3   6   0        5.20        2.01        0.30 o
   4   6   0      860.90      848.65       13.80 o
   5   6   0       76.10       73.68        1.60 o
   6   6   0        1.40        0.07        0.50 <
   7   6   0       39.40       43.01        1.70 o
   8   6   0       38.40       43.76        2.70 o
   9   6   0        7.10        5.61        1.80 o
  10   6   0        5.10        5.82        2.50 <
   1   7   0       16.90       20.99        0.50 o
   2   7   0      144.60      130.21        2.50 o
   3   7   0      530.70      518.98        7.20 o
   4   7   0      141.40      132.84        2.50 o
   5   7   0       15.90       21.12        0.70 o
   6   7   0       69.70       76.88        1.80 o
   7   7   0      124.90      134.04        5.40 o
   8   7   0        4.60        4.91        1.80 <
   9   7   0       14.50       14.35        2.30 o
  10   7   0       -1.00        1.68        4.00 <
   0   8   0      133.10      131.92        2.70 o
   1   8   0      751.10      743.66       10.40 o
   2   8   0       91.20       84.75        1.60 o
   3   8   0       37.00       40.64        1.00 o
   4   8   0        1.20        2.73        0.20 o
   5   8   0        2.30        2.43        0.40 o
   6   8   0        1.50        0.37        1.00 <
   7   8   0       10.60       10.72        1.70 o
   8   8   0       30.90       34.06        2.50 o
   9   8   0       15.80       13.47        2.50 o
  10   8   0        6.90       10.42        2.50 <
   1   9   0      135.60      149.57        2.10 o
   2   9   0       91.00       85.41        1.70 o
   3   9   0        6.30        5.62        0.70 o
   4   9   0       21.20       20.90        1.00 o
   5   9   0      150.00      155.14        3.80 o
   6   9   0       68.60       73.81        2.40 o
   7   9   0        0.50        0.20        1.41 <
   8   9   0       19.00       18.49        2.50 o
   9   9   0       14.90       14.05        2.60 o
   0  10   0     1080.80     1090.47       20.60 o
   1  10   0       27.60       27.68        0.80 o
   2  10   0       78.30       83.07        1.60 o
   3  10   0       18.20       23.04        0.90 o
   4  10   0        0.80        0.42        1.07 <
   5  10   0       10.60       12.34        1.00 o
   6  10   0       24.80       24.98        1.60 o
   7  10   0        3.50        1.16        1.20 <
   8  10   0       -1.20        2.20        1.50 <
   9  10   0       13.50       16.84        2.60 o
   1  11   0       31.30       33.43        0.80 o
   2  11   0        1.90        1.67        0.40 o
   3  11   0      404.40      378.37        9.70 o
   4  11   0      282.90      287.75        6.40 o
   5  11   0        1.40        2.53        0.90 <
   6  11   0      117.60      111.98        4.20 o
   7  11   0       63.10       68.50        3.00 o
   8  11   0       38.50       40.10        3.40 o
   9  11   0        1.40        4.43        2.00 <
   0  12   0      136.60      135.05        3.60 o
   1  12   0       21.20       19.09        0.70 o
   2  12   0      327.60      322.68        7.90 o
   3  12   0       82.10       83.41        2.40 o
   4  12   0        9.70       13.64        1.00 o
   5  12   0        2.90        1.88        1.10 <
   6  12   0        9.90       13.17        1.40 o
   7  12   0       19.20       18.41        2.10 o
   8  12   0       26.50       29.96        3.30 o
   1  13   0        4.50        4.65        0.60 o
   2  13   0       80.80       79.25        2.50 o
   3  13   0      154.80      146.20        4.50 o
   4  13   0        8.60        9.34        1.20 o
   5  13   0       10.50       11.29        1.20 o
   6  13   0        0.80        0.20        2.50 <
   7  13   0      124.60      118.87        6.00 o
   8  13   0       11.40       14.61        2.40 o
   0  14   0       98.20       95.71        3.50 o
   1  14   0       47.30       48.10        1.70 o
   2  14   0       15.20       16.28        1.10 o
   3  14   0      165.90      160.56        5.20 o
   4  14   0       20.60       19.29        1.70 o
   5  14   0       91.00       91.08        4.00 o
   6  14   0        2.00        1.64        1.70 <
   7  14   0        7.00        3.62        1.90 o
   1  15   0       32.00       31.49        1.80 o
   2  15   0        0.10        0.82        0.57 <
   3  15   0        3.90        3.97        1.40 <
   4  15   0        2.30        3.09        1.30 <
   5  15   0        4.30        5.12        2.00 <
   6  15   0        9.30       12.18        2.40 o
   7  15   0       11.40       10.87        3.00 o
   0  16   0       81.90       79.14        4.00 o
   1  16   0       29.60       29.42        1.70 o
   2  16   0       81.70       86.14        3.50 o
   3  16   0        5.00        5.96        1.70 <
   4  16   0       60.20       61.67        5.00 o
   5  16   0        0.40        0.65        2.66 <
   6  16   0       25.90       20.32        5.30 o
   1  17   0        0.80        2.71        2.68 <
   2  17   0        3.00        0.32        2.10 <
   3  17   0        3.00        6.63        2.10 <
   4  17   0       47.70       48.13        5.00 o
   5  17   0        1.20        0.88        3.90 <
   0  18   0       48.00       53.26        5.80 o
   1  18   0       16.60       15.44        4.30 o
   2  18   0       31.40       28.11        4.90 o
   3  18   0       -4.50        1.19        2.80 <
   4  18   0        3.30        0.94        3.30 <
   1  19   0        3.80        5.92        3.30 <
   2  19   0        0.40        1.26        4.17 <
   3  19   0       23.20       19.88        5.10 o
   3   0   1       27.80       33.16        1.00 o
   4   0   1      465.10      463.44       10.20 o
   5   0   1       -0.30        0.24        0.55 <
   6   0   1      190.70      194.02        4.90 o
   7   0   1        0.40        0.24        0.89 <
   8   0   1      275.40      255.00        8.60 o
   9   0   1       19.10       21.62        1.80 o
  10   0   1      185.30      167.60       10.30 o
  11   0   1       -0.20        0.08        1.88 <
 -11   1   1       22.50       26.37        3.60 o
 -10   1   1        4.80        6.11        1.90 <
  -9   1   1        4.50        3.62        1.30 o
  -8   1   1       82.10       80.60        2.90 o
  -7   1   1      232.70      224.11        6.00 o
  -6   1   1      101.70       98.15        2.80 o
  -5   1   1       12.60       13.33        0.80 o
  -4   1   1       47.60       52.11        1.20 o
  -3   1   1      123.80      127.88        2.60 o
   3   1   1      131.30      132.01        2.80 o
   4   1   1       46.50       52.37        1.20 o
   5   1   1       14.00       13.73        0.70 o
   6   1   1       95.30       96.90        2.80 o
   7   1   1      227.30      222.96        6.20 o
   8   1   1       86.20       80.53        3.00 o
   9   1   1        3.30        3.50        1.20 <
  10   1   1        5.30        5.81        1.90 <
  11   1   1       23.20       26.30        3.00 o
 -11   2   1        7.60       11.24        2.40 o
 -10   2   1        2.70        2.31        1.60 <
  -9   2   1        5.70        7.08        1.30 o
  -8   2   1       13.10       15.13        1.40 o
  -7   2   1      289.60      278.12        7.90 o
  -6   2   1       54.00       51.23        1.90 o
  -5   2   1      107.20      110.46        2.70 o
  -4   2   1       74.40       69.60        2.00 o
  -3   2   1       10.00       13.33        0.80 o
  -2   2   1      473.30      531.30        9.10 o
   2   2   1      477.80      531.94        7.70 o
   3   2   1        9.30       12.41        0.50 o
   4   2   1       77.60       68.79        1.80 o
   5   2   1      100.30      105.58        2.30 o
   6   2   1       53.90       48.88        1.80 o
   7   2   1      283.50      269.45        7.40 o
   8   2   1       16.30       14.30        1.70 o
   9   2   1        5.50        6.80        1.20 o
  10   2   1        4.10        2.39        2.20 <
  11   2   1       11.20       11.83        1.90 o
 -11   3   1        5.60        6.86        2.40 <
 -10   3   1        2.90        3.36        1.70 <
  -9   3   1       27.60       25.23        2.40 o
  -8   3   1       52.70       57.06        2.90 o
  -7   3   1       18.50       20.70        1.50 o
  -6   3   1      292.10      292.46        6.90 o
  -5   3   1      171.80      174.30        4.20 o
  -4   3   1       49.80       50.22        1.70 o
  -3   3   1      398.10      421.53        7.80 o
  -2   3   1      292.40      290.68        5.30 o
   2   3   1      288.30      289.96        4.70 o
   3   3   1      396.00      413.50        6.30 o
   4   3   1       50.30       50.70        1.40 o
   5   3   1      175.00      173.74        3.30 o
   6   3   1      288.50      291.30        5.80 o
   7   3   1       16.40       20.53        1.70 o
   8   3   1       56.00       57.05        2.60 o
   9   3   1       25.40       25.96        2.10 o
  10   3   1        4.50        3.41        1.80 <
  11   3   1        6.20        6.64        2.10 o
 -10   4   1        0.50        0.05        5.09 <
  -9   4   1        3.10        2.73        1.10 <
  -8   4   1       21.50       20.95        1.50 o
  -7   4   1      236.30      227.99        6.40 o
  -6   4   1        4.20        5.22        0.60 o
  -5   4   1      431.70      413.76        8.10 o
  -4   4   1      155.10      170.62        3.10 o
  -3   4   1     1275.70     1257.19       21.30 o
  -2   4   1      143.50      144.65        2.30 o
  -1   4   1      221.80      234.58        3.80 o
   0   4   1     2904.50     3203.52       63.30 o
   1   4   1      217.00      233.49        3.10 o
   2   4   1      142.50      145.54        2.50 o
   3   4   1     1294.60     1272.47       19.80 o
   4   4   1      149.80      168.11        2.60 o
   5   4   1      441.50      421.75        7.80 o
   6   4   1        3.70        5.84        0.60 o
   7   4   1      235.40      228.85        6.60 o
   8   4   1       22.70       21.99        1.90 o
   9   4   1        4.60        2.92        1.40 o
  10   4   1       -0.30        0.03        1.97 <
 -10   5   1        1.80        2.29        1.80 <
  -9   5   1        0.10        2.15        0.89 <
  -8   5   1       14.90       15.99        1.40 o
  -7   5   1       47.40       52.50        1.90 o
  -6   5   1       73.10       67.71        2.40 o
  -5   5   1       29.50       32.24        1.00 o
  -4   5   1      275.10      267.63        5.20 o
  -3   5   1       80.00       82.79        1.70 o
  -2   5   1      849.10      888.30       12.90 o
  -1   5   1       72.30       77.01        1.40 o
   0   5   1      284.80      294.14        4.30 o
   1   5   1       74.80       80.14        1.30 o
   2   5   1      846.00      889.01       12.00 o
   3   5   1       79.60       81.89        1.60 o
   4   5   1      278.70      273.26        4.50 o
   5   5   1       30.70       32.44        0.90 o
   6   5   1       73.20       69.13        2.10 o
   7   5   1       50.40       52.19        2.20 o
   8   5   1       13.50       15.90        1.30 o
   9   5   1        1.30        2.00        1.30 <
  10   5   1        1.60        2.48        1.80 <
 -10   6   1       20.40       20.89        2.90 o
  -9   6   1       14.30       16.02        2.50 o
  -8   6   1       66.80       67.21        3.10 o
  -7   6   1       36.50       40.79        1.70 o
  -6   6   1       30.30       29.98        1.40 o
  -5   6   1      213.40      185.68        4.40 o
  -4   6   1        3.50        3.91        0.40 o
  -3   6   1        0.80        0.03        0.72 <
  -2   6   1       33.30       35.79        0.80 o
  -1   6   1       11.10       12.67        0.50 o
   0   6   1       19.00       26.93        0.60 o
   1   6   1       12.40       12.77        0.50 o
   2   6   1       35.90       37.34        0.80 o
   3   6   1       -0.40        0.03        0.51 <
   4   6   1        5.10        5.14        0.60 o
   5   6   1      205.40      186.52        4.20 o
   6   6   1       30.10       32.06        1.40 o
   7   6   1       37.50       41.17        2.00 o
   8   6   1       67.10       68.00        3.10 o
   9   6   1       18.00       16.02        2.40 o
  10   6   1       18.80       20.80        2.90 o
 -10   7   1        3.40        4.88        2.10 <
  -9   7   1        2.00        3.06        1.80 <
  -8   7   1        0.30        1.54        0.88 <
  -7   7   1       50.60       53.45        2.20 o
  -6   7   1       30.50       37.25        1.20 o
  -5   7   1       96.50       98.29        2.30 o
  -4   7   1      234.60      230.89        4.50 o
  -3   7   1       10.50        8.27        0.60 o
  -2   7   1      937.90      879.09       14.00 o
  -1   7   1      163.50      161.71        2.70 o
   0   7   1      779.80      790.05       10.90 o
   1   7   1      167.10      167.27        2.40 o
   2   7   1      920.70      862.18       12.70 o
   3   7   1        9.20        7.96        0.50 o
   4   7   1      233.30      227.92        4.40 o
   5   7   1       96.30       98.63        2.20 o
   6   7   1       29.60       37.59        1.20 o
   7   7   1       54.60       53.75        2.30 o
   8   7   1        1.70        1.54        1.30 <
   9   7   1        2.90        3.01        1.70 <
  10   7   1        4.50        4.86        2.20 <
 -10   8   1        2.50        4.58        2.00 <
  -9   8   1       84.20       83.66        6.00 o
  -8   8   1       42.80       42.52        2.90 o
  -7   8   1        9.50        8.36        1.00 o
  -6   8   1       83.40       84.39        2.70 o
  -5   8   1       87.80       80.62        2.10 o
  -4   8   1      101.60      100.42        2.10 o
  -3   8   1      146.80      141.25        2.60 o
  -2   8   1      364.80      356.02        5.70 o
  -1   8   1      400.60      391.47        6.00 o
   0   8   1       36.10       34.24        0.70 o
   1   8   1      393.60      389.75        5.50 o
   2   8   1      354.60      356.24        5.50 o
   3   8   1      148.00      138.93        2.40 o
   4   8   1       96.20       99.81        1.90 o
   5   8   1       84.30       77.69        2.20 o
   6   8   1       84.30       82.96        2.40 o
   7   8   1        5.00        7.18        1.20 o
   8   8   1       36.00       41.58        2.90 o
   9   8   1       84.90       82.46        5.70 o
  10   8   1        3.50        4.43        2.20 <
  -9   9   1        9.00        7.73        2.20 o
  -8   9   1       38.60       42.32        3.10 o
  -7   9   1      118.10      115.41        4.20 o
  -6   9   1        4.00        3.11        0.60 o
  -5   9   1       83.50       84.19        2.20 o
  -4   9   1       29.00       32.05        0.90 o
  -3   9   1        5.00        5.33        0.60 o
  -2   9   1        3.40        4.65        0.50 o
  -1   9   1       32.10       31.40        0.80 o
   0   9   1      132.70      126.47        2.00 o
   1   9   1       35.30       34.49        1.00 o
   2   9   1        2.70        4.43        0.70 o
   3   9   1        5.80        6.46        0.50 o
   4   9   1       29.30       31.84        1.00 o
   5   9   1       86.40       81.99        2.20 o
   6   9   1        4.60        2.94        0.90 o
   7   9   1      111.80      115.57        4.70 o
   8   9   1       41.50       42.75        3.20 o
   9   9   1        5.20        7.74        1.90 <
  -9  10   1        5.70        4.68        3.00 <
  -8  10   1        2.50        6.59        1.40 <
  -7  10   1       26.90       26.90        1.70 o
  -6  10   1       15.10       16.12        1.40 o
  -5  10   1       10.50       11.45        0.60 o
  -4  10   1        3.50        2.92        0.30 o
  -3  10   1       84.50       85.30        1.70 o
  -2  10   1        6.70        8.83        0.50 o
  -1  10   1        6.70        7.36        0.50 o
   0  10   1       25.80       24.59        0.70 o
   1  10   1        6.10        7.63        0.60 o
   2  10   1        6.30        8.32        0.70 o
   3  10   1       82.80       84.87        2.20 o
   4  10   1        4.20        3.33        0.70 o
   5  10   1       10.80       12.35        1.00 o
   6  10   1       12.80       15.64        1.20 o
   7  10   1       27.90       27.27        1.80 o
   8  10   1        7.40        5.96        2.00 o
   9  10   1        3.30        4.51        1.90 <
  -9  11   1       16.10       14.73        3.00 o
  -8  11   1       32.00       28.95        3.20 o
  -7  11   1      100.30       98.48        4.00 o
  -6  11   1       16.80       18.36        1.40 o
  -5  11   1       28.40       29.06        1.60 o
  -4  11   1       83.00       86.03        2.40 o
  -3  11   1       13.90       13.01        0.70 o
  -2  11   1       94.40       89.12        2.00 o
  -1  11   1       87.50       83.46        1.60 o
   0  11   1      128.20      134.86        2.30 o
   1  11   1       89.90       83.75        1.90 o
   2  11   1       93.90       84.01        2.40 o
   3  11   1       15.10       12.72        1.10 o
   4  11   1       89.50       89.12        2.40 o
   5  11   1       27.40       28.62        1.40 o
   6  11   1       17.80       18.72        1.30 o
   7  11   1      100.70       97.83        3.80 o
   8  11   1       27.00       28.99        3.00 o
   9  11   1       14.90       14.95        3.20 o
  -8  12   1       61.20       58.57        5.20 o
  -7  12   1       35.50       36.06        2.10 o
  -6  12   1       16.40       14.92        1.60 o
  -5  12   1       22.50       23.60        1.40 o
  -4  12   1       16.40       18.59        1.10 o
  -3  12   1      112.70      127.95        3.30 o
  -2  12   1      106.80      106.90        2.60 o
  -1  12   1      132.50      128.58        2.60 o
   0  12   1        3.00        2.72        0.60 o
   1  12   1      129.70      127.70        2.70 o
   2  12   1      110.70      109.88        3.00 o
   3  12   1      117.60      127.25        3.30 o
   4  12   1       18.40       20.70        1.40 o
   5  12   1       23.70       23.29        1.40 o
   6  12   1       11.70       13.35        1.30 o
   7  12   1       35.60       36.05        2.60 o
   8  12   1       58.10       59.24        4.00 o
  -8  13   1       -0.80        0.29        2.68 <
  -7  13   1       49.90       45.58        3.60 o
  -6  13   1        1.30        2.18        1.10 <
  -5  13   1       25.00       27.65        1.60 o
  -4  13   1       10.30       11.28        1.20 o
  -3  13   1       61.10       64.85        2.70 o
  -2  13   1        4.90        5.30        0.60 o
  -1  13   1      348.20      336.68        7.40 o
   0  13   1       52.60       58.58        1.50 o
   1  13   1      355.60      339.05        7.40 o
   2  13   1        3.30        4.68        0.90 o
   3  13   1       62.80       66.00        2.20 o
   4  13   1       11.00       10.50        1.30 o
   5  13   1       28.40       27.35        2.00 o
   6  13   1        1.20        2.16        1.10 <
   7  13   1       46.40       45.73        3.40 o
   8  13   1        0.60        0.24        3.10 <
  -7  14   1        2.20        0.29        1.80 <
  -6  14   1       21.20       23.07        2.10 o
  -5  14   1       55.90       55.01        2.80 o
  -4  14   1       43.90       43.63        2.50 o
  -3  14   1       43.20       54.63        2.40 o
  -2  14   1       21.50       22.95        1.10 o
  -1  14   1      135.90      126.27        3.60 o
   0  14   1       25.60       28.07        1.20 o
   1  14   1      136.40      126.98        3.30 o
   2  14   1       19.40       23.61        1.30 o
   3  14   1       49.40       56.98        2.10 o
   4  14   1       47.60       43.92        2.20 o
   5  14   1       54.80       55.97        3.10 o
   6  14   1       23.00       23.59        3.70 o
   7  14   1        1.10        0.14        2.10 <
  -7  15   1       12.30       15.43        2.30 o
  -6  15   1        5.30        5.94        2.50 <
  -5  15   1        1.60        1.13        1.80 <
  -4  15   1       10.80       10.88        1.50 o
  -3  15   1      102.70      103.13        3.70 o
  -2  15   1        1.10        1.20        1.00 <
  -1  15   1       73.00       71.37        2.20 o
   0  15   1      201.50      193.30        5.40 o
   1  15   1       71.50       69.88        2.20 o
   2  15   1        1.70        1.32        0.90 <
   3  15   1      108.70      101.87        3.70 o
   4  15   1       10.40       10.97        1.40 o
   5  15   1        0.20        0.94        1.61 <
   6  15   1        5.80        6.02        2.20 <
   7  15   1       14.50       15.53        4.40 o
  -6  16   1       65.90       61.32        6.80 o
  -5  16   1       43.60       40.17        3.80 o
  -4  16   1       19.70       22.60        2.90 o
  -3  16   1       40.80       41.94        2.90 o
  -2  16   1       -0.60        1.94        1.70 <
  -1  16   1       95.20       88.49        3.60 o
   0  16   1       32.40       30.86        1.50 o
   1  16   1       98.70       89.07        2.80 o
   2  16   1        3.80        2.06        1.00 o
   3  16   1       37.40       41.85        2.50 o
   4  16   1       20.70       21.99        3.10 o
   5  16   1       41.80       41.25        4.60 o
   6  16   1       62.10       61.91        8.80 o
  -5  17   1        9.80       15.84        3.70 <
  -4  17   1        7.00        9.59        2.50 <
  -3  17   1       18.80       26.39        2.60 o
  -2  17   1       18.20       13.80        2.90 o
  -1  17   1       13.60       20.53        2.20 o
   0  17   1      332.20      317.30       13.80 o
   1  17   1       19.00       20.91        1.80 o
   2  17   1       16.30       12.97        2.40 o
   3  17   1       24.80       26.43        3.40 o
   4  17   1       12.50        9.27        4.50 <
   5  17   1       16.50       15.85        4.50 o
  -4  18   1       23.30       15.77        5.00 o
  -3  18   1       14.00       14.67        3.50 o
  -2  18   1        3.10        6.50        3.00 <
  -1  18   1       25.60       20.07        4.60 o
   0  18   1       -1.80        0.14        1.70 <
   1  18   1       17.60       19.90        4.00 o
   2  18   1       12.20        6.51        4.90 <
   3  18   1       16.20       14.73        5.00 o
   4  18   1       23.40       15.60        4.70 o
  -3  19   1        1.90       11.54        4.90 <
  -2  19   1       40.70       43.08        6.60 o
  -1  19   1       40.20       36.79        6.10 o
   0  19   1       11.30        8.86        2.80 o
   1  19   1       38.10       37.04        5.90 o
   2  19   1       52.30       43.10        7.60 o
   3  19   1        8.30       11.83        3.70 <
   3   0   2      809.80      841.76       33.10 o
   4   0   2      407.20      392.65       11.50 o
   5   0   2       20.80       32.15        1.20 o
   6   0   2        7.40        6.59        0.90 o
   7   0   2       64.20       65.29        2.10 o
   8   0   2       17.70       14.99        1.30 o
   9   0   2       96.90       93.74        3.90 o
  10   0   2       16.10       20.25        1.80 o
  11   0   2        2.70        5.86        2.10 <
 -11   1   2        8.10        9.87        2.80 <
 -10   1   2        6.60        7.55        1.50 o
  -9   1   2       14.10       16.53        1.50 o
  -8   1   2      163.00      166.74        5.30 o
  -7   1   2      146.70      148.25        5.30 o
  -6   1   2      263.80      264.07        7.30 o
  -5   1   2       71.90       70.36        2.00 o
  -4   1   2      700.20      680.57       15.10 o
  -3   1   2     1371.10     1423.85       37.10 o
  -2   1   2     2650.70     2941.19       94.50 o
   3   1   2     1378.50     1434.07       31.20 o
   4   1   2      708.10      691.84       15.60 o
   5   1   2       75.20       73.29        2.10 o
   6   1   2      264.00      261.12        6.50 o
   7   1   2      146.40      144.47        4.70 o
   8   1   2      171.60      171.08        5.40 o
   9   1   2       14.40       15.84        1.60 o
  10   1   2       11.50        7.39        1.80 o
  11   1   2        8.60       10.16        1.90 o
 -11   2   2       12.30       12.25        3.00 o
 -10   2   2       -0.10        1.14        0.76 <
  -9   2   2       11.40       14.90        1.80 o
  -8   2   2       62.80       64.28        3.10 o
  -7   2   2       32.50       35.14        1.80 o
  -6   2   2       37.80       40.29        1.90 o
  -5   2   2       90.20      102.02        2.40 o
  -4   2   2      105.70       97.08        3.20 o
  -3   2   2      430.20      433.62       12.40 o
  -2   2   2     1804.80     1913.10       64.60 o
   2   2   2     1854.00     1927.83       40.40 o
   3   2   2      440.80      439.95        8.20 o
   4   2   2      103.50       98.06        2.90 o
   5   2   2       87.70      102.05        2.40 o
   6   2   2       39.90       41.60        1.70 o
   7   2   2       37.10       35.70        2.00 o
   8   2   2       67.90       64.49        3.10 o
   9   2   2       14.80       14.48        1.90 o
  10   2   2       -0.80        1.05        2.15 <
  11   2   2       12.60       12.66        2.80 o
 -11   3   2       13.20       14.65        2.60 o
 -10   3   2        2.40        3.96        1.10 <
  -9   3   2       42.70       44.80        2.80 o
  -8   3   2      158.00      156.55        5.50 o
  -7   3   2       29.80       36.31        1.80 o
  -6   3   2       28.80       29.26        1.60 o
  -5   3   2       52.70       56.97        2.10 o
  -4   3   2      458.20      474.99       11.80 o
  -3   3   2       67.10       73.92        1.50 o
  -2   3   2       87.90       98.75        1.60 o
  -1   3   2     1031.40     1177.34       21.20 o
   1   3   2      979.10     1174.95       24.10 o
   2   3   2       88.50       96.94        1.70 o
   3   3   2       61.00       68.92        1.20 o
   4   3   2      468.20      475.18        9.30 o
   5   3   2       53.00       55.83        1.40 o
   6   3   2       31.20       29.34        1.20 o
   7   3   2       32.50       33.11        1.40 o
   8   3   2      148.80      156.77        4.80 o
   9   3   2       42.50       43.49        2.60 o
  10   3   2       -0.60        3.84        2.17 <
  11   3   2       14.80       14.63        2.30 o
 -10   4   2       13.40       11.97        1.80 o
  -9   4   2        4.10        3.47        1.40 <
  -8   4   2       16.60       18.57        1.70 o
  -7   4   2      166.70      171.55        4.60 o
  -6   4   2        8.20       11.64        0.90 o
  -5   4   2      206.20      211.67        4.70 o
  -4   4   2       41.50       37.63        1.50 o
  -3   4   2      590.50      592.54       12.10 o
  -2   4   2      942.60      955.63       16.20 o
  -1   4   2     2904.60     3035.54       53.40 o
   0   4   2     1056.40     1111.71       15.10 o
   1   4   2     2895.20     3009.47       45.60 o
   2   4   2      912.40      939.32       14.40 o
   3   4   2      585.50      592.11       10.20 o
   4   4   2       39.50       35.77        1.00 o
   5   4   2      208.30      210.61        4.30 o
   6   4   2       10.00       11.93        0.80 o
   7   4   2      178.90      170.38        4.20 o
   8   4   2       14.40       18.08        1.30 o
   9   4   2        3.10        3.12        1.10 <
  10   4   2       10.80       12.30        1.70 o
 -10   5   2       26.70       22.21        2.80 o
  -9   5   2        2.40        0.60        1.20 <
  -8   5   2      276.40      260.32        8.90 o
  -7   5   2      100.70       96.64        3.30 o
  -6   5   2       97.90      107.48        2.70 o
  -5   5   2       17.20       18.27        0.90 o
  -4   5   2      210.00      192.51        4.70 o
  -3   5   2       38.80       42.07        1.00 o
  -2   5   2      129.20      131.42        2.50 o
  -1   5   2     1159.30     1162.91       19.40 o
   0   5   2       78.00       75.18        1.40 o
   1   5   2     1154.90     1160.52       17.80 o
   2   5   2      137.10      135.32        2.30 o
   3   5   2       39.40       40.39        1.10 o
   4   5   2      209.40      184.84        3.80 o
   5   5   2       14.60       17.09        0.80 o
   6   5   2      101.80      109.31        2.60 o
   7   5   2       95.40       94.56        2.70 o
   8   5   2      271.20      257.28        7.70 o
   9   5   2        1.70        0.64        1.20 <
  10   5   2       27.00       21.48        2.50 o
 -10   6   2        7.30        6.25        2.60 <
  -9   6   2        4.50        3.03        1.30 o
  -8   6   2        3.20        4.93        1.00 o
  -7   6   2       53.70       58.88        2.20 o
  -6   6   2       70.50       75.23        2.30 o
  -5   6   2      325.60      311.65        6.80 o
  -4   6   2        5.60        5.52        0.70 o
  -3   6   2       24.70       20.45        0.90 o
  -2   6   2      140.20      126.23        2.60 o
  -1   6   2      114.80      113.68        2.20 o
   0   6   2       33.90       38.49        0.80 o
   1   6   2      116.90      112.59        2.00 o
   2   6   2      140.90      130.57        2.20 o
   3   6   2       24.70       21.20        0.80 o
   4   6   2        3.40        5.23        0.50 o
   5   6   2      315.50      310.09        6.00 o
   6   6   2       69.60       76.62        2.20 o
   7   6   2       57.90       59.35        2.10 o
   8   6   2        5.20        4.82        1.30 o
   9   6   2        3.40        2.93        1.50 <
  10   6   2        3.80        6.29        1.90 <
 -10   7   2        6.40        6.36        2.20 <
  -9   7   2       32.50       30.47        2.40 o
  -8   7   2       58.50       60.77        2.70 o
  -7   7   2       32.10       30.57        1.70 o
  -6   7   2      254.60      249.35        6.80 o
  -5   7   2        4.10        4.39        0.60 o
  -4   7   2      276.90      255.27        5.10 o
  -3   7   2       88.50       84.57        1.80 o
  -2   7   2      282.80      278.03        4.90 o
  -1   7   2       84.00       88.27        1.50 o
   0   7   2      134.60      116.03        2.30 o
   1   7   2       85.10       90.29        1.50 o
   2   7   2      265.40      273.50        4.10 o
   3   7   2       86.70       81.82        1.50 o
   4   7   2      270.60      254.80        4.80 o
   5   7   2        4.90        4.07        0.70 o
   6   7   2      253.00      249.79        5.70 o
   7   7   2       29.70       30.24        1.50 o
   8   7   2       63.80       63.64        2.90 o
   9   7   2       32.40       30.03        2.50 o
  10   7   2        8.20        6.11        2.50 o
 -10   8   2        1.70        2.38        2.10 <
  -9   8   2        4.60        5.52        1.40 o
  -8   8   2       44.90       41.26        2.50 o
  -7   8   2       28.80       31.08        1.80 o
  -6   8   2       58.40       59.95        1.80 o
  -5   8   2      195.20      192.40        4.10 o
  -4   8   2      104.00      106.35        2.30 o
  -3   8   2      385.00      375.38        6.60 o
  -2   8   2      281.40      298.47        4.90 o
  -1   8   2      394.60      385.18        5.90 o
   0   8   2       21.30       27.79        0.90 o
   1   8   2      396.90      391.66        5.50 o
   2   8   2      298.30      303.19        4.70 o
   3   8   2      383.30      376.27        5.80 o
   4   8   2      106.30      106.72        2.30 o
   5   8   2      199.80      194.59        4.30 o
   6   8   2       59.60       59.55        1.90 o
   7   8   2       32.30       30.59        1.70 o
   8   8   2       43.80       40.54        2.40 o
   9   8   2        6.30        5.51        2.00 o
  10   8   2        2.20        2.59        1.90 <
  -9   9   2        1.30        3.33        2.00 <
  -8   9   2        8.10        7.96        1.10 o
  -7   9   2       20.80       25.02        1.40 o
  -6   9   2       29.60       34.60        1.30 o
  -5   9   2       15.70       16.09        0.90 o
  -4   9   2       29.10       29.91        1.10 o
  -3   9   2       13.20       14.51        0.80 o
  -2   9   2      166.00      191.16        3.10 o
  -1   9   2      241.10      234.89        4.00 o
   0   9   2       38.10       42.30        1.10 o
   1   9   2      240.20      234.60        3.70 o
   2   9   2      166.40      189.15        2.90 o
   3   9   2       14.30       12.87        0.70 o
   4   9   2       27.50       30.07        1.00 o
   5   9   2       17.50       18.07        0.90 o
   6   9   2       26.80       34.06        1.40 o
   7   9   2       19.20       26.49        1.40 o
   8   9   2        8.60        8.20        1.50 o
   9   9   2        4.40        3.14        1.90 <
  -9  10   2        8.10       13.58        2.40 o
  -8  10   2        9.10       10.39        1.60 o
  -7  10   2        9.50        9.83        0.90 o
  -6  10   2       19.80       20.07        1.20 o
  -5  10   2       14.90       15.10        0.80 o
  -4  10   2       36.10       41.11        1.40 o
  -3  10   2       23.70       23.86        1.20 o
  -2  10   2      112.90      116.33        2.40 o
  -1  10   2      310.30      303.36        4.70 o
   0  10   2      264.40      249.73        4.10 o
   1  10   2      294.00      297.18        5.00 o
   2  10   2      115.80      120.57        2.40 o
   3  10   2       22.00       24.59        1.00 o
   4  10   2       35.40       39.96        1.20 o
   5  10   2       12.50       14.49        1.00 o
   6  10   2       20.60       19.52        1.20 o
   7  10   2        8.50       10.03        1.20 o
   8  10   2        9.80       10.59        1.80 o
   9  10   2       11.90       13.47        2.80 o
  -9  11   2        8.00        7.90        2.80 <
  -8  11   2       36.00       39.20        2.60 o
  -7  11   2      104.60      100.01        3.80 o
  -6  11   2       64.00       65.07        2.40 o
  -5  11   2       81.40       81.88        2.30 o
  -4  11   2      283.50      290.64        6.90 o
  -3  11   2      282.00      277.31        6.00 o
  -2  11   2      457.70      436.37        8.60 o
  -1  11   2       75.40       76.38        1.70 o
   0  11   2      626.90      577.18        9.90 o
   1  11   2       77.20       76.05        1.80 o
   2  11   2      464.40      439.54        9.60 o
   3  11   2      285.50      276.63        6.60 o
   4  11   2      299.20      291.02        7.30 o
   5  11   2       79.40       80.85        2.50 o
   6  11   2       65.50       67.19        2.50 o
   7  11   2      104.50       99.67        4.20 o
   8  11   2       47.80       40.48        4.10 o
   9  11   2        9.90        7.75        2.70 o
  -8  12   2       47.60       44.91        4.00 o
  -7  12   2        3.40        3.46        1.30 <
  -6  12   2       12.10       11.26        1.30 o
  -5  12   2       76.90       78.51        2.70 o
  -4  12   2        2.50        0.89        0.40 o
  -3  12   2      112.50      111.09        3.00 o
  -2  12   2      102.80      105.96        2.40 o
  -1  12   2      195.60      192.71        3.90 o
   0  12   2       14.50       14.07        0.80 o
   1  12   2      191.00      191.76        4.00 o
   2  12   2      104.30      109.27        3.00 o
   3  12   2      108.10      111.66        3.00 o
   4  12   2        0.90        0.64        1.71 <
   5  12   2       73.10       78.33        3.10 o
   6  12   2       13.00       11.36        1.40 o
   7  12   2        2.80        3.52        1.60 <
   8  12   2       42.30       44.72        3.40 o
  -8  13   2        8.80        7.14        2.80 o
  -7  13   2       40.50       46.49        3.10 o
  -6  13   2        5.90        6.82        1.30 o
  -5  13   2       21.50       21.97        1.60 o
  -4  13   2       14.40       15.60        1.20 o
  -3  13   2       12.00       10.19        0.80 o
  -2  13   2       65.30       67.62        1.90 o
  -1  13   2      171.10      164.42        4.20 o
   0  13   2      218.70      209.61        4.60 o
   1  13   2      173.30      166.17        3.70 o
   2  13   2       58.80       65.56        2.20 o
   3  13   2       11.70        9.98        1.10 o
   4  13   2       12.00       14.76        1.20 o
   5  13   2       18.50       22.36        1.70 o
   6  13   2        3.20        6.03        1.50 <
   7  13   2       44.10       46.51        3.30 o
   8  13   2        9.00        7.30        2.50 o
  -7  14   2       48.70       43.55        3.70 o
  -6  14   2       23.50       20.53        2.60 o
  -5  14   2       10.50       14.91        1.30 o
  -4  14   2       88.50       87.01        3.50 o
  -3  14   2       25.70       28.57        1.20 o
  -2  14   2       73.20       72.01        2.30 o
  -1  14   2       26.70       29.24        1.30 o
   0  14   2      284.70      264.38        6.10 o
   1  14   2       31.20       32.38        1.30 o
   2  14   2       74.30       71.51        2.40 o
   3  14   2       26.90       29.42        1.70 o
   4  14   2       85.70       86.59        3.10 o
   5  14   2       15.30       14.79        1.60 o
   6  14   2       16.00       20.10        2.80 o
   7  14   2       37.40       43.54        4.60 o
  -7  15   2       33.30       41.22        3.40 o
  -6  15   2        3.80        4.73        1.70 <
  -5  15   2       86.80       78.84        5.90 o
  -4  15   2       17.60       20.24        1.60 o
  -3  15   2       18.00       17.92        1.60 o
  -2  15   2       11.70       11.32        1.00 o
  -1  15   2       32.10       37.93        1.50 o
   0  15   2        1.60        3.02        0.80 <
   1  15   2       39.70       37.44        1.60 o
   2  15   2       12.00       11.05        1.10 o
   3  15   2       16.30       16.70        1.40 o
   4  15   2       16.80       20.38        1.80 o
   5  15   2       75.00       77.23        5.10 o
   6  15   2        3.00        4.77        2.30 <
   7  15   2       33.30       42.01        5.80 o
  -6  16   2        5.80        9.85        3.30 <
  -5  16   2       -0.20        3.73        2.06 <
  -4  16   2       40.50       40.43        4.20 o
  -3  16   2       25.80       31.80        2.50 o
  -2  16   2      114.00      107.31        4.00 o
  -1  16   2       13.30       13.05        1.20 o
   0  16   2      163.20      149.76        4.60 o
   1  16   2       10.80       13.29        1.10 o
   2  16   2      108.30      108.25        3.80 o
   3  16   2       30.90       32.04        2.40 o
   4  16   2       37.30       40.72        3.10 o
   5  16   2        2.10        3.52        4.10 <
   6  16   2        9.70       10.14        3.60 <
  -5  17   2        4.50        4.29        2.30 <
  -4  17   2       28.20       31.63        3.60 o
  -3  17   2       22.80       22.11        3.50 o
  -2  17   2        1.90        0.71        2.00 <
  -1  17   2        3.00        0.82        1.20 <
   0  17   2       -1.00        2.28        2.00 <
   1  17   2        1.50        0.93        1.10 <
   2  17   2       -0.30        0.67        1.42 <
   3  17   2       21.40       22.66        2.90 o
   4  17   2       23.80       31.03        3.40 o
   5  17   2        4.30        4.43        3.60 <
  -4  18   2       11.30       17.39        4.50 <
  -3  18   2       15.80       15.05        3.90 o
  -2  18   2       65.90       67.08        8.10 o
  -1  18   2        0.90        4.96        5.50 <
   0  18   2      143.70      132.33       10.00 o
   1  18   2        5.10        4.75        1.50 o
   2  18   2       66.30       67.66        6.00 o
   3  18   2       19.10       14.98        4.30 o
   4  18   2       25.40       17.71        5.50 o
  -3  19   2       23.70       20.36        5.50 o
  -2  19   2        6.50        9.68        4.00 <
  -1  19   2       16.40       16.73        4.50 o
   0  19   2       17.00       13.66        5.60 o
   1  19   2       19.70       16.39        4.50 o
   2  19   2        3.90        9.43        3.10 <
   3  19   2       18.00       20.28        5.20 o
   3   0   3        8.70        7.38        1.20 o
   4   0   3     2542.90     2413.14       94.50 o
   5   0   3       68.10       65.65        1.90 o
   6   0   3     1406.10     1344.88       30.50 o
   7   0   3       90.20       91.77        2.50 o
   8   0   3       68.20       64.86        2.80 o
   9   0   3        3.00        2.96        1.30 <
  10   0   3       56.10       51.64        3.30 o
  11   0   3        1.30        2.02        1.70 <
 -11   1   3        6.90        9.67        2.00 o
 -10   1   3        8.10       10.45        1.70 o
  -9   1   3       23.30       24.32        1.70 o
  -8   1   3        4.50        3.17        1.20 o
  -7   1   3      217.80      210.67        8.00 o
  -6   1   3       62.80       57.47        2.00 o
  -5   1   3        2.30        3.20        0.80 <
  -4   1   3      304.60      275.21        9.10 o
  -3   1   3      786.70      842.03       20.60 o
  -2   1   3     1426.40     1504.71       50.30 o
   2   1   3     1410.20     1475.19       38.80 o
   3   1   3      791.40      847.44       22.70 o
   4   1   3      293.30      274.79        6.60 o
   5   1   3        4.60        2.83        0.70 o
   6   1   3       64.00       56.33        2.00 o
   7   1   3      210.90      207.86        5.00 o
   8   1   3        4.00        3.14        1.30 o
   9   1   3       23.30       23.65        1.80 o
  10   1   3       13.60       10.03        2.00 o
  11   1   3        9.40        9.48        1.90 o
 -11   2   3        1.50        2.30        1.80 <
 -10   2   3       15.70       14.49        1.70 o
  -9   2   3       19.80       16.66        2.10 o
  -8   2   3       97.10       92.86        4.20 o
  -7   2   3      225.10      223.63        7.30 o
  -6   2   3       81.90       77.64        2.50 o
  -5   2   3      137.00      133.05        4.30 o
  -4   2   3      484.20      457.58       12.50 o
  -3   2   3      526.00      546.90       13.80 o
  -2   2   3       71.30       67.79        3.80 o
   2   2   3       66.90       66.22        1.70 o
   3   2   3      537.20      547.40       10.10 o
   4   2   3      473.30      457.24        9.00 o
   5   2   3      138.70      135.15        3.20 o
   6   2   3       80.70       77.18        2.40 o
   7   2   3      220.50      216.37        6.10 o
   8   2   3       90.50       92.54        4.10 o
   9   2   3       19.10       15.85        1.50 o
  10   2   3       14.90       14.77        1.70 o
  11   2   3        3.20        2.57        1.80 <
 -10   3   3       17.20       16.30        1.60 o
  -9   3   3        1.40        1.93        1.50 <
  -8   3   3       80.90       83.10        3.90 o
  -7   3   3      125.40      113.01        4.60 o
  -6   3   3       41.80       47.74        2.00 o
  -5   3   3       99.80      107.39        3.30 o
  -4   3   3      477.10      454.95       12.40 o
  -3   3   3      388.40      420.35        8.30 o
  -2   3   3      178.70      188.44        3.20 o
   2   3   3      178.90      188.61        4.20 o
   3   3   3      389.60      420.49        6.80 o
   4   3   3      476.50      449.56        9.00 o
   5   3   3      106.40      108.21        2.30 o
   6   3   3       43.70       48.68        1.40 o
   7   3   3      119.10      113.03        3.20 o
   8   3   3       87.30       84.66        2.90 o
   9   3   3       -0.20        2.07        0.89 <
  10   3   3       16.00       15.92        1.70 o
 -10   4   3        0.80        2.89        2.68 <
  -9   4   3       14.90       12.68        1.70 o
  -8   4   3       43.70       48.89        2.20 o
  -7   4   3      116.40      114.86        3.50 o
  -6   4   3      123.40      130.54        3.40 o
  -5   4   3      199.00      221.65        5.50 o
  -4   4   3      102.00      107.27        2.60 o
  -3   4   3      276.20      286.11        5.10 o
  -2   4   3      521.90      521.29        8.80 o
  -1   4   3     1231.40     1243.84       24.90 o
   0   4   3      459.60      494.41        7.60 o
   1   4   3     1234.10     1237.26       21.50 o
   2   4   3      508.30      521.82        9.70 o
   3   4   3      278.30      291.38        4.80 o
   4   4   3      102.20      107.48        2.00 o
   5   4   3      205.80      218.46        4.20 o
   6   4   3      123.50      127.71        3.00 o
   7   4   3      118.80      114.93        3.20 o
   8   4   3       44.60       47.74        2.00 o
   9   4   3       13.60       12.30        1.40 o
  10   4   3        3.80        2.79        1.60 <
 -10   5   3       25.50       26.34        2.30 o
  -9   5   3       10.30        9.43        1.50 o
  -8   5   3       15.50       18.29        1.40 o
  -7   5   3       11.70       13.23        1.10 o
  -6   5   3      104.60       98.13        2.90 o
  -5   5   3       91.40       86.85        3.30 o
  -4   5   3       83.90       91.27        2.20 o
  -3   5   3       27.50       32.88        0.80 o
  -2   5   3      581.70      609.21        9.70 o
  -1   5   3     1559.00     1546.68       23.50 o
   0   5   3       91.00       80.72        1.60 o
   1   5   3     1553.10     1558.83       24.70 o
   2   5   3      568.40      598.30       10.10 o
   3   5   3       29.20       34.50        0.80 o
   4   5   3       82.20       94.71        1.70 o
   5   5   3       97.40       89.05        2.00 o
   6   5   3      103.40       99.55        2.70 o
   7   5   3       13.90       13.49        1.10 o
   8   5   3       16.90       18.33        1.40 o
   9   5   3        9.50        9.27        1.40 o
  10   5   3       25.20       26.55        2.30 o
 -10   6   3       17.90       12.49        2.10 o
  -9   6   3        1.90        4.42        1.20 <
  -8   6   3       43.30       44.69        2.30 o
  -7   6   3       30.50       33.60        1.50 o
  -6   6   3      158.10      163.46        4.30 o
  -5   6   3        3.50        5.87        0.80 o
  -4   6   3      453.40      460.88        9.00 o
  -3   6   3       45.20       42.40        1.20 o
  -2   6   3      106.20      108.59        2.20 o
  -1   6   3      459.50      456.64        6.50 o
   0   6   3       16.70       16.77        0.60 o
   1   6   3      456.70      460.50        7.00 o
   2   6   3      105.40      109.59        1.80 o
   3   6   3       49.20       44.02        1.20 o
   4   6   3      449.50      457.02        7.90 o
   5   6   3        4.40        6.19        0.60 o
   6   6   3      154.30      164.79        3.90 o
   7   6   3       36.90       33.72        1.70 o
   8   6   3       41.90       44.05        2.00 o
   9   6   3        4.90        4.29        1.40 o
  10   6   3       13.90       12.13        2.10 o
 -10   7   3       46.00       46.22        3.50 o
  -9   7   3        8.70        6.65        1.50 o
  -8   7   3       30.70       31.16        2.00 o
  -7   7   3        8.60        8.94        1.20 o
  -6   7   3       33.00       34.06        1.60 o
  -5   7   3       12.00       11.46        0.80 o
  -4   7   3       94.80       98.84        1.90 o
  -3   7   3       32.50       39.65        1.00 o
  -2   7   3      202.70      201.87        3.60 o
  -1   7   3      520.90      513.47        7.30 o
   0   7   3     2011.40     1934.35       29.30 o
   1   7   3      537.10      521.89        8.10 o
   2   7   3      199.70      197.89        3.20 o
   3   7   3       33.70       38.58        0.80 o
   4   7   3       93.80       99.99        2.10 o
   5   7   3       11.40       10.93        0.80 o
   6   7   3       33.40       34.71        1.20 o
   7   7   3        7.20        8.49        1.00 o
   8   7   3       27.40       31.09        1.60 o
   9   7   3        5.40        6.44        1.50 o
  10   7   3       48.80       46.30        3.90 o
 -10   8   3        2.00        2.49        1.40 <
  -9   8   3       21.50       23.58        1.90 o
  -8   8   3       27.30       29.62        1.90 o
  -7   8   3      171.90      166.91        5.80 o
  -6   8   3       78.60       77.60        2.20 o
  -5   8   3      396.50      388.70        9.00 o
  -4   8   3        2.50        2.54        0.60 o
  -3   8   3      224.80      224.40        4.20 o
  -2   8   3      162.30      158.20        3.00 o
  -1   8   3      265.70      244.39        4.10 o
   0   8   3       15.00       15.13        0.60 o
   1   8   3      271.60      244.83        4.40 o
   2   8   3      158.00      155.06        2.70 o
   3   8   3      228.30      227.60        3.80 o
   4   8   3        2.30        2.52        0.60 o
   5   8   3      397.20      387.91        7.70 o
   6   8   3       75.30       77.58        2.20 o
   7   8   3      173.60      169.48        5.50 o
   8   8   3       26.80       28.82        1.80 o
   9   8   3       25.00       24.71        2.20 o
  10   8   3        4.30        2.49        3.40 <
  -9   9   3        6.90        7.30        1.50 o
  -8   9   3        2.90        3.10        0.90 o
  -7   9   3       14.30       18.81        1.20 o
  -6   9   3       63.00       63.51        2.00 o
  -5   9   3        2.50        2.30        0.90 <
  -4   9   3       31.20       34.95        1.20 o
  -3   9   3       22.10       21.46        0.90 o
  -2   9   3      232.50      227.80        4.30 o
  -1   9   3      122.50      120.28        2.30 o
   0   9   3      129.10      124.01        2.30 o
   1   9   3      112.40      112.30        1.90 o
   2   9   3      237.00      230.32        3.70 o
   3   9   3       20.70       20.90        0.90 o
   4   9   3       30.60       35.82        1.00 o
   5   9   3        1.40        2.01        0.60 <
   6   9   3       62.40       63.46        2.20 o
   7   9   3       14.90       18.94        1.20 o
   8   9   3        2.50        3.40        1.20 <
   9   9   3        8.60        7.62        2.00 o
  -9  10   3       18.50       20.26        2.00 o
  -8  10   3        6.70        6.83        1.20 o
  -7  10   3       43.00       44.20        1.80 o
  -6  10   3        9.00       11.13        0.80 o
  -5  10   3        9.80       13.11        1.20 o
  -4  10   3        7.20        8.13        0.80 o
  -3  10   3       90.80       93.61        2.30 o
  -2  10   3       24.10       24.01        0.90 o
  -1  10   3      176.20      172.56        3.30 o
   0  10   3      473.90      441.04        8.20 o
   1  10   3      176.70      171.86        2.90 o
   2  10   3       24.70       25.21        0.90 o
   3  10   3       95.70       93.60        2.20 o
   4  10   3        5.60        8.98        0.70 o
   5  10   3        8.80       11.89        0.80 o
   6  10   3       10.00       12.16        1.00 o
   7  10   3       46.30       42.69        2.00 o
   8  10   3        6.60        6.27        1.70 o
   9  10   3       18.60       19.73        2.70 o
  -9  11   3        1.30        0.82        2.40 <
  -8  11   3       20.00       19.48        1.60 o
  -7  11   3       63.40       62.99        2.40 o
  -6  11   3       83.80       84.56        2.80 o
  -5  11   3       94.30       96.08        3.10 o
  -4  11   3       67.00       74.06        2.20 o
  -3  11   3      262.90      257.00        6.20 o
  -2  11   3      411.20      392.49        8.70 o
  -1  11   3      136.30      133.32        3.30 o
   0  11   3      670.30      628.63       10.50 o
   1  11   3      140.80      133.53        2.80 o
   2  11   3      410.50      388.65        7.00 o
   3  11   3      264.80      255.34        5.50 o
   4  11   3       76.90       74.75        2.20 o
   5  11   3       91.50       95.02        3.10 o
   6  11   3       85.00       83.83        2.80 o
   7  11   3       58.90       61.91        2.40 o
   8  11   3       18.00       19.66        2.80 o
   9  11   3        0.40        0.78        2.02 <
  -8  12   3       74.40       66.26        6.40 o
  -7  12   3       45.10       46.45        2.10 o
  -6  12   3       61.20       58.71        2.30 o
  -5  12   3      124.00      116.12        3.70 o
  -4  12   3       53.20       56.61        2.00 o
  -3  12   3       56.60       57.53        1.80 o
  -2  12   3       33.30       31.57        1.50 o
  -1  12   3        9.00        8.77        0.70 o
   0  12   3       88.30       85.30        2.00 o
   1  12   3        6.70        8.16        0.60 o
   2  12   3       30.60       31.50        1.20 o
   3  12   3       51.30       56.31        1.70 o
   4  12   3       59.30       57.92        1.90 o
   5  12   3      110.30      115.29        3.60 o
   6  12   3       59.20       57.63        2.50 o
   7  12   3       41.90       46.33        2.70 o
   8  12   3       63.40       67.13        4.50 o
  -8  13   3       12.20       11.79        3.00 o
  -7  13   3        5.00        8.36        1.80 <
  -6  13   3        3.80        1.84        1.20 o
  -5  13   3       25.00       24.62        1.10 o
  -4  13   3       22.40       24.56        1.50 o
  -3  13   3      200.00      194.68        5.10 o
  -2  13   3       50.40       52.96        1.80 o
  -1  13   3      280.50      279.44        6.30 o
   0  13   3       27.20       29.66        1.20 o
   1  13   3      283.90      282.18        6.90 o
   2  13   3       49.80       55.84        1.90 o
   3  13   3      192.10      196.22        5.80 o
   4  13   3       22.60       23.45        1.40 o
   5  13   3       27.50       24.57        1.90 o
   6  13   3       -0.30        2.03        1.75 <
   7  13   3       10.70        8.69        2.50 o
   8  13   3       11.70       11.58        4.00 <
  -7  14   3       26.30       30.34        2.70 o
  -6  14   3       16.40       15.25        1.80 o
  -5  14   3       36.30       39.00        1.90 o
  -4  14   3       16.80       18.21        1.00 o
  -3  14   3      151.90      150.44        4.20 o
  -2  14   3       23.90       25.13        1.10 o
  -1  14   3       24.30       26.43        1.30 o
   0  14   3       61.80       62.73        2.00 o
   1  14   3       26.10       26.99        1.30 o
   2  14   3       23.20       26.13        1.40 o
   3  14   3      158.90      153.16        4.70 o
   4  14   3       14.80       17.53        1.40 o
   5  14   3       33.80       39.30        2.70 o
   6  14   3       12.30       15.84        2.30 o
   7  14   3       32.80       30.98        5.30 o
  -7  15   3       26.20       25.79        3.00 o
  -6  15   3       21.30       22.32        2.70 o
  -5  15   3        2.30        2.22        2.10 <
  -4  15   3        9.80       13.33        1.40 o
  -3  15   3       13.40       12.14        1.10 o
  -2  15   3       64.90       58.84        2.40 o
  -1  15   3       48.80       49.65        2.00 o
   0  15   3       36.80       36.25        1.50 o
   1  15   3       49.30       49.45        1.80 o
   2  15   3       62.90       58.64        2.70 o
   3  15   3       12.90       12.43        1.50 o
   4  15   3       11.80       13.38        2.00 o
   5  15   3        1.90        2.12        2.00 <
   6  15   3       19.10       23.13        4.80 o
   7  15   3       31.80       25.87        6.40 o
  -6  16   3       40.20       41.30        4.30 o
  -5  16   3       44.30       42.90        4.50 o
  -4  16   3        8.70        9.02        2.00 o
  -3  16   3       46.20       47.05        2.20 o
  -2  16   3       38.20       37.34        1.80 o
  -1  16   3        2.50        1.28        0.80 o
   0  16   3      178.80      157.93        4.70 o
   1  16   3        2.20        1.39        1.00 <
   2  16   3       36.40       37.47        2.20 o
   3  16   3       47.30       45.85        3.30 o
   4  16   3        4.30        8.47        2.10 <
   5  16   3       45.30       43.68        5.40 o
   6  16   3       49.80       42.61        6.60 o
  -5  17   3        5.10        8.38        2.70 <
  -4  17   3       34.80       43.57        4.30 o
  -3  17   3       18.60       20.02        2.90 o
  -2  17   3       30.70       29.10        2.00 o
  -1  17   3       12.30       14.91        1.60 o
   0  17   3       75.50       74.01        4.20 o
   1  17   3       14.50       15.02        1.70 o
   2  17   3       28.00       28.71        3.10 o
   3  17   3       13.90       20.44        2.80 o
   4  17   3       42.80       44.38        6.00 o
   5  17   3       -0.10        8.74        2.59 <
  -4  18   3       34.80       26.42        6.40 o
  -3  18   3        2.90        5.73        2.10 <
  -2  18   3       38.90       42.89        4.50 o
  -1  18   3       13.20       13.60        2.20 o
   0  18   3        5.90        4.59        1.60 o
   1  18   3       10.40       13.28        2.00 o
   2  18   3       42.20       43.24        5.60 o
   3  18   3        4.20        5.81        2.30 <
   4  18   3       20.80       26.74        5.20 o
  -2  19   3       26.60       24.26        6.40 o
  -1  19   3       13.50       12.16        5.50 <
   0  19   3        6.90        4.97        2.20 o
   1  19   3       11.30       12.33        2.50 o
   2  19   3       24.70       23.84        3.60 o
   1   0   4       17.70       26.55        1.20 o
   3   0   4        7.50        7.53        1.60 o
   4   0   4     2395.50     2318.08       61.60 o
   5   0   4        1.10        1.87        0.90 <
   6   0   4        8.30        4.96        1.00 o
   7   0   4      116.60      115.54        3.00 o
   8   0   4       59.60       53.83        2.50 o
   9   0   4       35.60       33.70        2.40 o
  10   0   4        4.30        3.66        1.60 <
  11   0   4        3.50        6.22        2.00 <
 -11   1   4        4.00        4.64        2.10 <
 -10   1   4        6.60        3.12        1.80 o
  -9   1   4      100.40      105.32        4.00 o
  -8   1   4      233.30      209.62        9.70 o
  -7   1   4       28.70       27.06        1.60 o
  -6   1   4       41.00       44.71        1.60 o
  -5   1   4      348.70      338.71        9.70 o
  -4   1   4      361.80      323.34        9.60 o
  -3   1   4       28.90       27.68        2.70 o
  -2   1   4      264.80      285.30       10.10 o
  -1   1   4      712.90      803.79       16.80 o
   1   1   4      727.50      793.73       17.10 o
   2   1   4      272.00      291.92        6.50 o
   3   1   4       34.40       28.65        1.80 o
   4   1   4      375.00      332.63        9.80 o
   5   1   4      341.10      333.32        7.70 o
   6   1   4       36.30       41.33        1.40 o
   7   1   4       28.40       27.20        1.40 o
   8   1   4      225.30      215.26        6.50 o
   9   1   4      100.70      105.82        3.80 o
  10   1   4        4.20        3.53        1.20 o
  11   1   4        4.40        4.38        2.20 <
 -10   2   4        7.70        5.62        1.60 o
  -9   2   4       48.70       48.74        3.40 o
  -8   2   4       61.30       57.38        3.00 o
  -7   2   4      100.00      107.43        3.30 o
  -6   2   4       30.50       31.75        1.30 o
  -5   2   4       59.10       61.00        2.40 o
  -4   2   4       64.60       57.61        2.30 o
  -3   2   4      283.50      281.02       11.30 o
  -2   2   4       89.30       88.75        2.30 o
  -1   2   4     1280.30     1360.94       25.20 o
   0   2   4      149.70      143.24        3.50 o
   1   2   4     1285.40     1371.77       36.40 o
   2   2   4       90.20       92.11        2.20 o
   3   2   4      286.50      278.29        6.60 o
   4   2   4       58.50       55.25        1.60 o
   5   2   4       55.50       58.90        1.40 o
   6   2   4       33.30       33.16        1.00 o
   7   2   4      100.00      107.38        2.70 o
   8   2   4       59.90       58.95        2.00 o
   9   2   4       44.00       48.07        2.10 o
  10   2   4        5.30        5.93        1.20 o
 -10   3   4        1.50        2.40        1.40 <
  -9   3   4       42.50       36.25        3.10 o
  -8   3   4       17.40       17.17        1.60 o
  -7   3   4      204.50      201.76        7.60 o
  -6   3   4      104.10       93.20        2.70 o
  -5   3   4       68.70       66.81        2.50 o
  -4   3   4      472.00      468.08       12.10 o
  -3   3   4      855.00      869.81       29.20 o
  -2   3   4       61.90       65.18        1.30 o
  -1   3   4      973.90     1011.29       16.70 o
   0   3   4     1977.00     2082.60       34.60 o
   1   3   4      969.10     1016.48       22.00 o
   2   3   4       64.30       68.58        1.90 o
   3   3   4      841.30      873.26       17.80 o
   4   3   4      477.80      472.15        8.20 o
   5   3   4       70.70       72.05        1.80 o
   6   3   4      102.50       94.21        2.40 o
   7   3   4      209.60      202.36        4.90 o
   8   3   4       14.00       17.17        1.20 o
   9   3   4       40.30       36.22        2.20 o
  10   3   4        1.50        2.35        1.10 <
 -10   4   4       19.70       16.76        2.20 o
  -9   4   4       32.40       35.09        2.50 o
  -8   4   4        3.40        3.59        1.10 o
  -7   4   4       41.40       42.06        2.40 o
  -6   4   4       52.60       54.09        3.60 o
  -5   4   4      113.30      108.85        2.90 o
  -4   4   4       13.90       14.97        0.80 o
  -3   4   4       56.70       61.66        1.10 o
  -2   4   4      155.80      163.90        2.80 o
  -1   4   4      205.70      216.56        3.80 o
   0   4   4      689.10      716.28       11.30 o
   1   4   4      195.30      207.41        3.90 o
   2   4   4      160.80      170.12        4.90 o
   3   4   4       56.60       61.62        1.80 o
   4   4   4       14.20       14.64        0.60 o
   5   4   4      111.10      107.35        2.50 o
   6   4   4       57.00       52.88        1.60 o
   7   4   4       39.10       41.07        1.60 o
   8   4   4        2.80        3.43        1.00 <
   9   4   4       38.10       35.35        2.40 o
  10   4   4       20.80       16.38        1.90 o
 -10   5   4        4.40        4.06        1.70 <
  -9   5   4       67.80       63.34        3.40 o
  -8   5   4       64.90       58.78        3.00 o
  -7   5   4       95.90      100.13        3.30 o
  -6   5   4       13.70       13.01        1.60 o
  -5   5   4       21.10       22.48        1.80 o
  -4   5   4       90.60       91.05        1.80 o
  -3   5   4      300.70      298.73        4.70 o
  -2   5   4       11.40       12.28        0.50 o
  -1   5   4       36.90       40.58        0.90 o
   0   5   4      538.40      535.77        8.40 o
   1   5   4       37.70       41.50        0.90 o
   2   5   4       12.40       12.14        0.90 o
   3   5   4      292.90      292.75        5.10 o
   4   5   4       85.80       86.24        1.80 o
   5   5   4       22.00       21.02        0.90 o
   6   5   4       14.00       14.07        0.90 o
   7   5   4       91.90       98.68        2.80 o
   8   5   4       56.80       56.67        2.30 o
   9   5   4       55.40       62.36        3.00 o
  10   5   4       -1.70        3.83        1.60 <
 -10   6   4        0.80        1.61        2.68 <
  -9   6   4       62.70       60.98        3.10 o
  -8   6   4      109.30      100.65        4.50 o
  -7   6   4       50.70       48.50        2.30 o
  -6   6   4      159.00      152.90        4.90 o
  -5   6   4        5.70        6.42        0.70 o
  -4   6   4       61.00       71.63        1.70 o
  -3   6   4        7.40        7.75        0.30 o
  -2   6   4      454.00      465.95        8.60 o
  -1   6   4      560.70      572.72        9.10 o
   0   6   4        0.40        3.50        0.51 <
   1   6   4      561.90      571.03        8.50 o
   2   6   4      445.40      458.94        7.50 o
   3   6   4        7.40        7.09        0.60 o
   4   6   4       57.40       70.35        1.40 o
   5   6   4        8.30        7.17        0.60 o
   6   6   4      160.40      152.90        3.70 o
   7   6   4       45.30       49.56        1.80 o
   8   6   4       97.70      101.15        3.60 o
   9   6   4       56.90       60.68        3.20 o
  10   6   4        1.90        1.68        1.40 <
 -10   7   4        5.30        4.58        1.70 o
  -9   7   4       17.20       18.99        1.90 o
  -8   7   4       22.60       24.37        1.90 o
  -7   7   4        1.10        3.89        0.90 <
  -6   7   4      272.30      266.94        8.40 o
  -5   7   4       40.20       37.76        1.50 o
  -4   7   4       43.00       46.39        1.20 o
  -3   7   4      110.30      109.30        2.20 o
  -2   7   4      355.90      327.53        5.10 o
  -1   7   4       45.50       42.44        0.90 o
   0   7   4     3947.50     3733.94      101.50 o
   1   7   4       46.40       43.79        1.00 o
   2   7   4      357.60      322.15        5.60 o
   3   7   4      112.90      112.39        2.50 o
   4   7   4       41.50       47.98        1.20 o
   5   7   4       39.20       38.27        1.30 o
   6   7   4      272.40      261.64        6.40 o
   7   7   4        3.40        3.90        1.00 o
   8   7   4       20.80       23.35        1.60 o
   9   7   4       14.60       19.41        1.70 o
  10   7   4        4.50        4.51        2.00 <
 -10   8   4       12.50       15.51        2.20 o
  -9   8   4       -0.50        0.27        1.70 <
  -8   8   4       16.10       13.75        1.30 o
  -7   8   4       11.90       14.14        1.10 o
  -6   8   4       55.60       61.08        2.10 o
  -5   8   4      148.50      149.68        4.00 o
  -4   8   4       43.00       43.43        1.30 o
  -3   8   4      135.10      134.61        2.60 o
  -2   8   4       79.30       78.68        1.60 o
  -1   8   4       15.00       19.00        0.60 o
   0   8   4      529.90      512.52        7.90 o
   1   8   4       13.20       17.60        0.60 o
   2   8   4       75.90       77.55        1.60 o
   3   8   4      130.70      133.23        2.40 o
   4   8   4       46.80       45.00        1.50 o
   5   8   4      152.20      153.58        3.40 o
   6   8   4       58.40       61.50        1.70 o
   7   8   4       12.40       13.75        1.10 o
   8   8   4       11.20       13.92        1.50 o
   9   8   4        0.40        0.22        1.90 <
  10   8   4       17.50       16.11        3.10 o
  -9   9   4        3.00        1.30        1.40 <
  -8   9   4        0.20        0.20        0.80 <
  -7   9   4       75.50       71.90        2.90 o
  -6   9   4        1.70        2.91        0.80 <
  -5   9   4       50.50       49.70        1.90 o
  -4   9   4        2.70        5.28        0.70 o
  -3   9   4      100.20      105.57        2.30 o
  -2   9   4        9.50        9.97        0.60 o
  -1   9   4      530.60      488.03        7.40 o
   0   9   4       56.50       47.60        1.30 o
   1   9   4      524.30      491.68        8.40 o
   2   9   4       10.20       10.24        0.60 o
   3   9   4      101.20      106.01        2.20 o
   4   9   4        1.90        4.86        0.70 <
   5   9   4       47.40       50.31        1.70 o
   6   9   4        3.20        2.77        0.80 o
   7   9   4       73.60       72.64        2.60 o
   8   9   4        0.50        0.23        1.56 <
   9   9   4        0.90        1.41        2.28 <
  -9  10   4        2.30        2.25        1.10 <
  -8  10   4        5.50        5.74        1.10 o
  -7  10   4       37.80       36.10        1.90 o
  -6  10   4       64.60       60.92        2.70 o
  -5  10   4        8.20        9.32        1.00 o
  -4  10   4      111.70      108.75        2.90 o
  -3  10   4       30.10       31.83        1.20 o
  -2  10   4       34.10       37.36        1.10 o
  -1  10   4      284.20      256.67        5.00 o
   0  10   4      660.30      645.92       10.60 o
   1  10   4      282.70      251.29        4.80 o
   2  10   4       33.00       37.99        0.90 o
   3  10   4       29.80       32.46        1.10 o
   4  10   4      110.70      106.24        2.90 o
   5  10   4        8.20        9.29        1.00 o
   6  10   4       60.40       59.35        1.90 o
   7  10   4       35.80       36.08        1.90 o
   8  10   4        6.00        5.65        1.60 o
   9  10   4        2.10        2.19        2.40 <
  -9  11   4        2.20        0.08        2.90 <
  -8  11   4        7.30        6.54        1.30 o
  -7  11   4        6.40        6.79        1.10 o
  -6  11   4       39.90       42.76        1.80 o
  -5  11   4      150.30      142.60        4.30 o
  -4  11   4      130.70      135.49        3.60 o
  -3  11   4       20.00       22.41        1.00 o
  -2  11   4       87.00       91.29        2.00 o
  -1  11   4      100.50      100.89        2.40 o
   0  11   4       10.60        9.12        0.90 o
   1  11   4       98.60       97.41        2.10 o
   2  11   4       93.30       92.33        2.00 o
   3  11   4       17.90       21.57        1.00 o
   4  11   4      130.80      138.09        3.70 o
   5  11   4      157.00      144.02        4.30 o
   6  11   4       40.50       42.92        1.90 o
   7  11   4        4.50        6.81        1.40 o
   8  11   4        7.10        6.86        2.00 o
   9  11   4        0.10        0.08        1.77 <
  -8  12   4        9.60       10.91        2.50 o
  -7  12   4       11.40       13.48        1.10 o
  -6  12   4       39.40       41.36        1.60 o
  -5  12   4       89.10       91.15        2.90 o
  -4  12   4       18.80       22.77        1.30 o
  -3  12   4       40.60       45.09        1.50 o
  -2  12   4      126.00      125.44        3.30 o
  -1  12   4       19.30       21.76        1.10 o
   0  12   4        1.00        2.80        1.20 <
   1  12   4       17.60       21.11        1.00 o
   2  12   4      132.40      128.28        2.90 o
   3  12   4       41.00       45.96        1.50 o
   4  12   4       21.40       22.71        1.30 o
   5  12   4       93.40       90.41        3.20 o
   6  12   4       39.90       40.48        2.20 o
   7  12   4        9.10       12.83        1.80 o
   8  12   4        7.80       11.07        3.10 <
  -8  13   4       12.80       16.45        3.10 o
  -7  13   4        5.30        5.03        0.80 o
  -6  13   4        9.40       10.26        1.00 o
  -5  13   4        7.80        9.89        1.10 o
  -4  13   4       30.70       33.54        1.50 o
  -3  13   4       28.50       32.13        1.50 o
  -2  13   4       20.90       22.69        1.40 o
  -1  13   4       88.50       82.02        2.60 o
   0  13   4       52.20       49.51        1.60 o
   1  13   4       84.90       83.40        2.50 o
   2  13   4       22.20       21.68        1.10 o
   3  13   4       33.00       31.58        1.50 o
   4  13   4       30.10       32.12        1.50 o
   5  13   4       10.20       10.53        1.40 o
   6  13   4       10.90       10.11        1.80 o
   7  13   4       10.10        5.47        4.00 <
   8  13   4       19.80       16.19        5.20 o
  -7  14   4       72.00       73.88        5.20 o
  -6  14   4       23.60       25.53        2.30 o
  -5  14   4       41.10       41.72        2.30 o
  -4  14   4        8.50       10.89        1.10 o
  -3  14   4       37.80       41.56        1.50 o
  -2  14   4       16.70       17.42        1.20 o
  -1  14   4        2.80        1.96        0.80 o
   0  14   4      197.40      183.72        4.70 o
   1  14   4        1.50        1.79        0.90 <
   2  14   4       17.30       17.79        1.30 o
   3  14   4       36.10       39.03        1.90 o
   4  14   4        9.70       10.82        1.40 o
   5  14   4       41.70       42.06        2.80 o
   6  14   4       23.90       25.72        3.50 o
   7  14   4       67.80       74.28        8.50 o
  -7  15   4        9.00        9.54        2.30 o
  -6  15   4       48.60       49.36        3.90 o
  -5  15   4       17.00       13.48        1.90 o
  -4  15   4       17.30       21.21        1.20 o
  -3  15   4       91.20       93.86        3.00 o
  -2  15   4       19.10       19.60        1.30 o
  -1  15   4       67.30       63.59        2.40 o
   0  15   4        1.40        0.01        0.80 <
   1  15   4       65.30       64.70        2.10 o
   2  15   4       15.90       18.90        1.40 o
   3  15   4       93.00       97.01        3.60 o
   4  15   4       19.70       21.80        2.20 o
   5  15   4       10.20       14.22        2.60 o
   6  15   4       45.50       49.52        6.30 o
   7  15   4        5.10       10.16        3.40 <
  -6  16   4        0.20        2.65        1.88 <
  -5  16   4       -1.00        0.42        3.60 <
  -4  16   4       27.80       26.28        2.00 o
  -3  16   4       24.90       28.45        1.80 o
  -2  16   4       14.10       12.84        1.30 o
  -1  16   4       40.30       38.14        1.90 o
   0  16   4       22.40       24.41        1.30 o
   1  16   4       40.60       38.14        1.80 o
   2  16   4       13.70       12.31        1.90 o
   3  16   4       26.00       27.97        2.60 o
   4  16   4       27.30       26.08        3.50 o
   5  16   4       -0.20        0.52        2.50 <
   6  16   4        1.90        2.83        3.00 <
  -5  17   4        1.00        0.30        4.20 <
  -4  17   4       28.60       40.22        3.50 o
  -3  17   4       11.20       10.45        1.50 o
  -2  17   4        4.00        7.01        1.30 o
  -1  17   4       11.40       10.43        1.70 o
   0  17   4        7.60        6.66        1.70 o
   1  17   4        8.50       10.88        1.50 o
   2  17   4        8.70        7.23        2.00 o
   3  17   4       11.70       10.29        2.30 o
   4  17   4       40.50       41.04        5.90 o
   5  17   4       -0.30        0.24        4.38 <
  -4  18   4        7.80       12.82        2.40 o
  -3  18   4        6.70        5.45        2.90 <
  -2  18   4       16.00       17.46        2.00 o
  -1  18   4        7.20        9.78        1.80 o
   0  18   4       36.20       36.27        3.90 o
   1  18   4        7.90        9.52        1.90 o
   2  18   4       20.40       16.64        3.10 o
   3  18   4        1.20        5.48        2.20 <
   4  18   4       13.00       13.50        4.20 o
  -2  19   4       23.10       26.02        5.20 o
  -1  19   4        1.20        4.05        3.20 <
   0  19   4        3.90        3.90        2.00 <
   1  19   4        4.80        3.80        1.90 <
   2  19   4       25.30       25.99        3.80 o
   1   0   5     3692.20     3953.49      130.50 o
   2   0   5      183.20      186.08        4.40 o
   3   0   5     2712.70     2783.50       96.40 o
   4   0   5      215.70      231.38        6.20 o
   5   0   5      152.10      173.89        4.70 o
   6   0   5      337.70      324.15        7.90 o
   7   0   5       -0.40        0.01        0.89 <
   8   0   5        0.70        1.83        1.34 <
   9   0   5        8.00       11.25        1.40 o
  10   0   5        6.90        8.48        1.60 o
 -10   1   5        0.80        0.87        2.68 <
  -9   1   5       33.40       31.90        2.50 o
  -8   1   5       12.80       14.42        1.30 o
  -7   1   5       54.60       54.02        2.30 o
  -6   1   5       86.40       84.60        3.20 o
  -5   1   5        6.60        4.12        1.00 o
  -4   1   5      829.40      792.15       21.10 o
  -3   1   5      447.10      434.49       16.10 o
  -2   1   5        3.30        2.96        0.30 o
  -1   1   5      801.00      841.80       21.80 o
   0   1   5        8.10       10.29        0.30 o
   1   1   5      788.10      838.33       20.20 o
   2   1   5        1.70        2.29        0.30 o
   3   1   5      452.50      433.52       12.30 o
   4   1   5      847.10      801.24       22.00 o
   5   1   5        4.80        3.91        0.70 o
   6   1   5       82.30       84.54        2.10 o
   7   1   5       44.80       51.78        1.70 o
   8   1   5       10.60       14.28        1.20 o
   9   1   5       33.90       30.93        1.70 o
  10   1   5        0.20        0.96        0.98 <
 -10   2   5        3.10        2.56        1.60 <
  -9   2   5        2.00        1.03        2.20 <
  -8   2   5       36.40       35.39        2.60 o
  -7   2   5        5.30        5.06        0.90 o
  -6   2   5       94.00       94.37        3.50 o
  -5   2   5      239.60      219.57        6.30 o
  -4   2   5      290.50      282.35        8.20 o
  -3   2   5     2884.00     2779.21      109.50 o
  -2   2   5     1038.40     1069.90       19.90 o
  -1   2   5      549.80      569.14        9.60 o
   0   2   5      130.40      145.08        3.10 o
   1   2   5      554.80      567.18       11.10 o
   2   2   5     1037.50     1059.71       26.10 o
   3   2   5     2921.20     2758.21       73.70 o
   4   2   5      285.10      275.57        6.30 o
   5   2   5      233.20      212.91        5.20 o
   6   2   5       92.20       91.51        2.30 o
   7   2   5        3.90        4.36        0.70 o
   8   2   5       34.20       34.68        1.50 o
   9   2   5        1.50        0.77        0.90 <
  10   2   5        2.70        2.45        1.20 <
 -10   3   5        5.20        5.92        1.50 o
  -9   3   5        7.80       10.51        1.80 o
  -8   3   5       66.80       61.91        3.40 o
  -7   3   5        3.10        5.44        0.90 o
  -6   3   5       36.70       35.79        1.80 o
  -5   3   5      224.10      209.16        6.10 o
  -4   3   5      146.30      139.08        4.10 o
  -3   3   5      152.30      156.39        4.20 o
  -2   3   5       97.20      114.74        1.90 o
  -1   3   5      181.50      184.30        3.20 o
   0   3   5      468.80      456.08        8.00 o
   1   3   5      190.00      194.49        4.90 o
   2   3   5       97.60      112.67        2.90 o
   3   3   5      156.10      163.18        3.60 o
   4   3   5      149.70      135.97        3.60 o
   5   3   5      221.10      205.12        4.50 o
   6   3   5       38.20       36.88        1.30 o
   7   3   5        4.70        5.38        0.80 o
   8   3   5       70.50       62.22        2.70 o
   9   3   5        9.60       10.31        1.10 o
  10   3   5        5.10        5.74        1.40 o
 -10   4   5       15.90       15.32        2.20 o
  -9   4   5       81.70       81.44        4.00 o
  -8   4   5      193.00      191.45        7.70 o
  -7   4   5      127.50      130.21        4.90 o
  -6   4   5      104.10      104.18        3.60 o
  -5   4   5      235.20      211.67        6.50 o
  -4   4   5      303.50      292.05        6.60 o
  -3   4   5      268.80      270.78        4.60 o
  -2   4   5      433.70      424.12        7.40 o
  -1   4   5       23.30       22.84        0.70 o
   0   4   5       26.20       35.30        0.80 o
   1   4   5       22.30       23.79        0.80 o
   2   4   5      427.50      417.34       11.10 o
   3   4   5      270.10      276.20        6.90 o
   4   4   5      309.00      297.04        5.70 o
   5   4   5      215.80      210.33        4.50 o
   6   4   5       99.90      101.03        2.50 o
   7   4   5      129.60      133.19        3.70 o
   8   4   5      184.00      190.43        6.30 o
   9   4   5       82.90       81.34        3.20 o
  10   4   5       13.90       15.26        1.60 o
 -10   5   5        2.90        2.29        1.50 <
  -9   5   5       45.80       45.11        2.70 o
  -8   5   5        1.60        0.51        1.10 <
  -7   5   5      148.00      141.71        4.70 o
  -6   5   5       10.90       12.30        1.90 o
  -5   5   5      442.30      431.44       10.10 o
  -4   5   5       54.80       58.85        1.20 o
  -3   5   5      127.90      135.79        2.30 o
  -2   5   5      301.20      285.26        4.90 o
  -1   5   5      855.80      829.23       13.90 o
   0   5   5        2.10        5.19        0.40 o
   1   5   5      865.90      839.62       14.10 o
   2   5   5      304.30      282.52        8.00 o
   3   5   5      123.40      136.35        3.70 o
   4   5   5       54.60       56.77        1.40 o
   5   5   5      450.50      432.57        8.30 o
   6   5   5        6.80       11.69        0.70 o
   7   5   5      137.40      143.52        4.10 o
   8   5   5        1.30        0.48        1.10 <
   9   5   5       44.70       45.18        2.60 o
  10   5   5        3.90        2.12        2.20 <
 -10   6   5        9.10        8.80        2.00 o
  -9   6   5        2.10        4.54        1.90 <
  -8   6   5       40.80       45.31        2.60 o
  -7   6   5       15.90       17.09        1.50 o
  -6   6   5       54.30       49.99        2.90 o
  -5   6   5       42.80       41.41        1.70 o
  -4   6   5       68.90       67.41        1.50 o
  -3   6   5      152.60      151.13        2.70 o
  -2   6   5       71.20       71.30        1.40 o
  -1   6   5     2022.30     1926.35       34.40 o
   0   6   5       50.50       48.21        1.10 o
   1   6   5     2017.20     1939.75       33.80 o
   2   6   5       70.30       71.32        1.60 o
   3   6   5      153.70      153.09        3.60 o
   4   6   5       62.90       63.24        1.60 o
   5   6   5       37.90       40.31        1.20 o
   6   6   5       53.00       52.50        1.80 o
   7   6   5       14.10       17.06        1.10 o
   8   6   5       45.20       44.38        2.30 o
   9   6   5        1.40        4.42        1.40 <
  10   6   5        6.70        8.71        2.60 <
 -10   7   5       36.80       35.29        3.30 o
  -9   7   5       17.20       19.11        2.20 o
  -8   7   5       32.80       36.44        2.30 o
  -7   7   5       37.60       40.21        1.70 o
  -6   7   5       54.80       55.56        2.40 o
  -5   7   5       47.30       45.06        1.60 o
  -4   7   5      173.70      167.47        3.50 o
  -3   7   5      515.10      495.62        8.20 o
  -2   7   5      735.20      741.45       11.00 o
  -1   7   5      243.80      241.34        4.40 o
   0   7   5     2793.30     2576.50       39.00 o
   1   7   5      239.70      244.00        3.90 o
   2   7   5      729.60      745.81       11.00 o
   3   7   5      503.50      492.65       10.00 o
   4   7   5      174.00      169.09        3.80 o
   5   7   5       49.80       46.83        1.40 o
   6   7   5       50.40       54.37        1.80 o
   7   7   5       42.80       41.68        1.90 o
   8   7   5       34.10       35.63        1.90 o
   9   7   5       20.20       19.75        1.90 o
  10   7   5       31.90       34.86        4.20 o
  -9   8   5        0.00        0.49        0.01 <
  -8   8   5        0.80        1.15        2.15 <
  -7   8   5       68.10       73.46        2.50 o
  -6   8   5       55.40       54.77        2.70 o
  -5   8   5      159.80      161.30        4.10 o
  -4   8   5      246.80      245.04        5.00 o
  -3   8   5       60.80       68.04        1.50 o
  -2   8   5      796.30      786.37       10.90 o
  -1   8   5       78.60       75.58        1.40 o
   0   8   5       40.60       39.69        1.00 o
   1   8   5       77.20       74.08        1.60 o
   2   8   5      785.50      787.75       12.40 o
   3   8   5       66.90       69.12        1.70 o
   4   8   5      247.30      244.91        5.70 o
   5   8   5      159.80      162.26        3.80 o
   6   8   5       50.70       53.27        1.90 o
   7   8   5       73.70       75.30        2.80 o
   8   8   5        0.30        1.19        1.20 <
   9   8   5        0.00        0.68        0.01 <
  -9   9   5        5.80        7.91        1.40 o
  -8   9   5        9.10        6.72        1.30 o
  -7   9   5        4.90        7.41        1.10 o
  -6   9   5       48.70       46.16        1.80 o
  -5   9   5       13.60       15.12        1.10 o
  -4   9   5       11.80       11.36        0.90 o
  -3   9   5       10.70       13.32        0.70 o
  -2   9   5       16.50       14.86        0.80 o
  -1   9   5      167.70      172.72        2.70 o
   0   9   5      227.10      204.23        3.70 o
   1   9   5      163.90      169.62        2.90 o
   2   9   5       16.80       15.08        0.70 o
   3   9   5       11.90       15.06        0.80 o
   4   9   5       12.90       12.34        1.00 o
   5   9   5       13.90       15.75        1.20 o
   6   9   5       48.60       48.00        1.80 o
   7   9   5        6.90        7.38        1.00 o
   8   9   5        9.60        6.60        1.50 o
   9   9   5        7.90        8.24        2.30 o
  -9  10   5        1.10        0.28        1.20 <
  -8  10   5        3.70        2.19        1.10 o
  -7  10   5       45.40       43.00        2.20 o
  -6  10   5       91.90       88.77        3.20 o
  -5  10   5      176.20      161.90        4.60 o
  -4  10   5       18.50       16.76        1.00 o
  -3  10   5       21.40       24.55        1.00 o
  -2  10   5       13.50       12.47        0.70 o
  -1  10   5       88.10       81.66        1.90 o
   0  10   5      252.80      256.72        4.50 o
   1  10   5       82.20       78.88        1.90 o
   2  10   5       15.20       13.25        0.80 o
   3  10   5       20.10       22.72        0.90 o
   4  10   5       18.40       17.40        1.10 o
   5  10   5      166.20      161.40        5.00 o
   6  10   5       92.00       90.32        3.10 o
   7  10   5       41.80       42.24        2.20 o
   8  10   5        4.30        2.51        1.50 <
   9  10   5        2.10        0.37        2.40 <
  -8  11   5        1.10        1.52        1.00 <
  -7  11   5       32.40       34.57        1.90 o
  -6  11   5      136.20      137.25        5.20 o
  -5  11   5       52.50       49.21        2.00 o
  -4  11   5       39.90       43.83        1.60 o
  -3  11   5       56.60       51.14        1.70 o
  -2  11   5        8.20       11.07        0.80 o
  -1  11   5       33.90       33.68        1.40 o
   0  11   5       44.50       36.54        1.40 o
   1  11   5       33.30       34.04        1.20 o
   2  11   5        9.40       11.14        0.70 o
   3  11   5       51.50       51.35        1.70 o
   4  11   5       39.90       42.03        1.80 o
   5  11   5       50.90       49.15        1.90 o
   6  11   5      134.70      135.61        4.10 o
   7  11   5       34.70       33.79        2.50 o
   8  11   5        1.80        1.61        1.80 <
  -8  12   5       31.40       35.40        3.70 o
  -7  12   5       32.70       36.96        1.80 o
  -6  12   5       51.80       54.04        2.40 o
  -5  12   5        8.80        8.23        1.00 o
  -4  12   5       60.80       60.36        2.00 o
  -3  12   5      119.20      117.60        3.20 o
  -2  12   5        7.70        8.00        0.90 o
  -1  12   5      200.50      197.16        5.10 o
   0  12   5        1.40        0.78        0.60 <
   1  12   5      197.80      196.68        4.00 o
   2  12   5        7.20        7.31        0.70 o
   3  12   5      118.70      115.61        3.10 o
   4  12   5       58.70       58.96        2.10 o
   5  12   5        6.00        8.02        1.10 o
   6  12   5       53.30       53.30        2.80 o
   7  12   5       34.90       36.61        2.70 o
   8  12   5       33.90       35.46        3.90 o
  -8  13   5        6.30       11.70        2.70 <
  -7  13   5        2.20        2.57        0.90 <
  -6  13   5       50.80       53.70        2.90 o
  -5  13   5       36.70       37.74        1.70 o
  -4  13   5       22.70       24.07        1.40 o
  -3  13   5       45.70       48.52        1.80 o
  -2  13   5       73.80       61.67        2.40 o
  -1  13   5      131.00      127.65        3.80 o
   0  13   5       33.50       27.06        1.30 o
   1  13   5      128.00      128.88        3.00 o
   2  13   5       72.80       64.05        2.10 o
   3  13   5       48.50       48.74        1.80 o
   4  13   5       22.80       24.64        1.50 o
   5  13   5       33.40       37.02        1.80 o
   6  13   5       55.20       53.53        3.60 o
   7  13   5        3.80        2.81        2.80 <
   8  13   5        8.20       11.40        2.60 o
  -7  14   5       29.00       33.18        3.00 o
  -6  14   5       18.00       19.39        1.50 o
  -5  14   5        4.80        7.51        1.10 o
  -4  14   5       11.40       11.47        1.20 o
  -3  14   5       14.40       16.83        1.30 o
  -2  14   5       36.00       33.57        1.70 o
  -1  14   5       36.90       38.13        1.60 o
   0  14   5      202.70      187.33        5.60 o
   1  14   5       39.80       37.65        1.70 o
   2  14   5       35.10       32.63        1.60 o
   3  14   5       13.20       17.03        1.10 o
   4  14   5       11.90       11.59        1.20 o
   5  14   5        3.90        7.71        1.40 <
   6  14   5       21.10       20.01        2.60 o
   7  14   5       28.70       34.73        5.50 o
  -6  15   5        1.60        1.43        1.90 <
  -5  15   5       42.80       38.70        3.00 o
  -4  15   5        1.40        1.33        1.30 <
  -3  15   5       36.80       35.01        1.70 o
  -2  15   5       22.50       27.95        1.40 o
  -1  15   5       95.50       94.11        3.20 o
   0  15   5      106.30       98.82        3.50 o
   1  15   5       98.90       94.78        3.00 o
   2  15   5       21.60       27.10        1.80 o
   3  15   5       36.90       35.85        2.20 o
   4  15   5        0.20        1.23        1.52 <
   5  15   5       52.60       39.16        6.10 o
   6  15   5        4.60        1.16        4.60 <
  -6  16   5        8.60        9.69        2.10 o
  -5  16   5        1.10        0.85        2.10 <
  -4  16   5        0.50        1.83        1.41 <
  -3  16   5       50.60       43.79        2.70 o
  -2  16   5       11.50       13.92        1.20 o
  -1  16   5       38.10       41.03        1.80 o
   0  16   5        2.10        5.71        1.10 <
   1  16   5       35.00       42.01        1.70 o
   2  16   5       13.90       13.35        2.00 o
   3  16   5       47.10       44.15        3.70 o
   4  16   5        2.90        1.63        2.90 <
   5  16   5        0.30        0.84        3.18 <
   6  16   5        4.70       10.05        3.40 <
  -5  17   5        6.00        9.33        2.40 <
  -4  17   5       19.40       19.04        3.10 o
  -3  17   5       15.40       16.16        1.70 o
  -2  17   5       22.20       23.49        2.10 o
  -1  17   5       12.20       12.74        1.60 o
   0  17   5       -3.10        0.33        1.50 <
   1  17   5       10.00       12.42        1.70 o
   2  17   5       19.20       22.36        2.90 o
   3  17   5       14.90       15.73        3.30 o
   4  17   5       18.10       18.81        4.30 o
   5  17   5       12.60        9.69        4.10 o
  -4  18   5       48.90       58.27        5.10 o
  -3  18   5        9.60        6.86        2.80 o
  -2  18   5        5.20        6.26        1.70 o
  -1  18   5       14.40       13.07        2.10 o
   0  18   5       -0.10        1.43        1.08 <
   1  18   5       14.40       13.67        2.10 o
   2  18   5        4.20        6.02        2.00 <
   3  18   5        5.70        7.30        3.00 <
   4  18   5       53.20       58.85        8.10 o
  -2  19   5        7.30        7.28        3.60 <
  -1  19   5       15.30       19.13        4.50 o
   0  19   5        3.00        6.01        1.90 <
   1  19   5       17.00       19.33        3.30 o
   2  19   5        4.80        7.69        2.70 <
   0   0   6      370.40      425.22        9.90 o
   1   0   6     1630.90     1694.33       45.70 o
   2   0   6      947.10      974.58       25.70 o
   3   0   6       38.60       40.43        2.60 o
   4   0   6      214.40      191.07        9.40 o
   5   0   6       11.30       17.00        1.20 o
   6   0   6       38.50       40.23        2.00 o
   7   0   6      257.20      250.97        6.60 o
   8   0   6       16.60       16.77        1.30 o
   9   0   6       38.20       40.46        2.00 o
  10   0   6        6.20        6.38        1.30 o
 -10   1   6       21.10       18.13        2.00 o
  -9   1   6       45.60       47.76        2.80 o
  -8   1   6        2.60        3.01        0.80 o
  -7   1   6       33.90       36.48        1.70 o
  -6   1   6      143.80      132.74        5.00 o
  -5   1   6       49.90       48.96        2.20 o
  -4   1   6      890.40      862.74       31.10 o
  -3   1   6      264.30      241.67       11.30 o
  -2   1   6        5.80        6.51        0.40 o
  -1   1   6     1188.10     1217.77       30.20 o
   0   1   6        1.80        3.73        0.30 o
   1   1   6     1200.80     1201.03       26.80 o
   2   1   6        7.70        7.55        0.40 o
   3   1   6      248.90      234.20        5.80 o
   4   1   6      893.10      871.80       23.30 o
   5   1   6       49.10       47.00        1.40 o
   6   1   6      135.00      132.23        3.00 o
   7   1   6       38.10       37.94        1.40 o
   8   1   6        2.70        3.57        0.80 o
   9   1   6       45.60       47.96        1.90 o
  10   1   6       17.50       18.76        1.80 o
 -10   2   6       16.40       15.44        2.00 o
  -9   2   6        7.40        8.62        1.80 o
  -8   2   6        2.70        5.05        1.00 <
  -7   2   6       70.00       69.01        2.60 o
  -6   2   6       74.20       71.66        2.90 o
  -5   2   6      128.30      130.78        4.10 o
  -4   2   6       99.40      111.34        5.00 o
  -3   2   6      689.30      691.27       19.30 o
  -2   2   6       34.30       29.61        0.90 o
  -1   2   6      599.20      607.35       10.70 o
   0   2   6     1107.70     1114.90       23.80 o
   1   2   6      581.90      593.21       12.20 o
   2   2   6       33.10       29.11        1.30 o
   3   2   6      682.70      697.39       18.20 o
   4   2   6      104.30      109.51        3.00 o
   5   2   6      120.50      131.80        3.00 o
   6   2   6       69.60       71.80        1.80 o
   7   2   6       69.30       68.05        1.90 o
   8   2   6        3.70        5.67        0.90 o
   9   2   6        5.40        8.34        1.10 o
  10   2   6       14.50       16.18        1.60 o
 -10   3   6        2.00        1.48        1.60 <
  -9   3   6        4.10        3.19        1.70 <
  -8   3   6        1.50        1.05        1.00 <
  -7   3   6      348.50      340.54       13.00 o
  -6   3   6        6.90        6.81        1.10 o
  -5   3   6       10.20        9.94        1.20 o
  -4   3   6       75.80       73.92        3.80 o
  -3   3   6       12.10       13.35        0.80 o
  -2   3   6       52.50       54.11        1.10 o
  -1   3   6       44.20       47.32        1.00 o
   0   3   6      546.40      560.00        9.60 o
   1   3   6       45.50       48.40        1.40 o
   2   3   6       53.20       56.78        2.00 o
   3   3   6       10.10       12.52        0.80 o
   4   3   6       71.30       70.89        2.00 o
   5   3   6        9.10        8.49        0.70 o
   6   3   6        7.00        6.58        0.70 o
   7   3   6      344.60      337.35        8.40 o
   8   3   6        1.20        1.10        0.90 <
   9   3   6        0.80        2.86        1.43 <
  10   3   6        0.90        1.54        2.66 <
 -10   4   6        8.10        7.99        2.00 o
  -9   4   6       13.10       12.22        1.90 o
  -8   4   6       28.00       31.74        2.30 o
  -7   4   6       76.50       74.93        3.70 o
  -6   4   6      128.70      127.63        5.10 o
  -5   4   6      132.30      131.70        4.10 o
  -4   4   6      202.10      219.80        5.00 o
  -3   4   6       50.80       59.39        1.30 o
  -2   4   6      389.80      406.24        6.20 o
  -1   4   6      784.60      788.49       12.90 o
   0   4   6     2211.30     2159.36       36.80 o
   1   4   6      770.70      786.52       14.20 o
   2   4   6      383.80      402.42       10.40 o
   3   4   6       51.10       56.52        1.80 o
   4   4   6      212.90      221.51        4.70 o
   5   4   6      130.80      130.43        2.80 o
   6   4   6      130.70      129.08        3.00 o
   7   4   6       73.40       73.29        2.20 o
   8   4   6       33.90       33.19        1.80 o
   9   4   6       12.20       12.71        1.20 o
  10   4   6        7.70        7.51        1.90 o
 -10   5   6       28.80       27.49        3.10 o
  -9   5   6        2.60        3.87        1.60 <
  -8   5   6       67.80       68.26        3.00 o
  -7   5   6       15.20       22.39        1.70 o
  -6   5   6       39.00       42.45        1.80 o
  -5   5   6      182.20      179.78        4.10 o
  -4   5   6       65.60       70.86        1.60 o
  -3   5   6      323.60      287.23        5.20 o
  -2   5   6       34.90       32.43        0.80 o
  -1   5   6      511.80      501.34        8.30 o
   0   5   6        0.50        1.31        0.57 <
   1   5   6      512.00      498.29        8.30 o
   2   5   6       36.90       32.94        1.40 o
   3   5   6      318.10      281.38        8.60 o
   4   5   6       70.80       72.80        2.20 o
   5   5   6      177.30      179.16        3.60 o
   6   5   6       37.20       42.06        1.30 o
   7   5   6       18.10       22.31        1.10 o
   8   5   6       69.10       69.51        2.90 o
   9   5   6        5.60        3.98        1.40 o
  10   5   6       24.70       27.82        2.60 o
 -10   6   6       12.40        9.35        2.10 o
  -9   6   6       18.20       17.11        2.20 o
  -8   6   6        6.10        8.33        1.30 o
  -7   6   6      191.10      184.06        7.50 o
  -6   6   6       36.50       35.92        1.40 o
  -5   6   6      116.20      120.22        2.80 o
  -4   6   6       44.50       44.78        1.10 o
  -3   6   6       28.00       27.99        0.80 o
  -2   6   6      531.70      517.18        7.90 o
  -1   6   6     1145.80     1083.36       17.70 o
   0   6   6      169.40      146.23        3.10 o
   1   6   6     1147.30     1088.17       18.60 o
   2   6   6      554.20      530.56       12.60 o
   3   6   6       26.80       27.50        1.50 o
   4   6   6       43.80       46.62        1.50 o
   5   6   6      124.20      124.24        2.70 o
   6   6   6       36.10       36.56        1.40 o
   7   6   6      191.70      188.71        6.00 o
   8   6   6        9.10        8.30        1.20 o
   9   6   6       18.20       17.78        1.60 o
  10   6   6        9.40        8.94        2.70 o
 -10   7   6       25.80       26.88        2.80 o
  -9   7   6        5.40        5.29        1.40 o
  -8   7   6       57.10       54.94        2.60 o
  -7   7   6       17.70       18.26        1.70 o
  -6   7   6       23.90       31.75        1.50 o
  -5   7   6      268.90      272.48        6.20 o
  -4   7   6      306.10      301.18        5.10 o
  -3   7   6       50.10       50.94        1.10 o
  -2   7   6      567.80      548.30        8.70 o
  -1   7   6       83.30       74.87        1.70 o
   0   7   6       11.10       12.72        0.60 o
   1   7   6       87.00       77.73        1.80 o
   2   7   6      572.50      555.98        9.90 o
   3   7   6       49.70       53.35        1.70 o
   4   7   6      305.60      301.15        6.60 o
   5   7   6      268.30      270.37        6.80 o
   6   7   6       28.70       33.36        1.20 o
   7   7   6       17.20       18.82        1.20 o
   8   7   6       60.30       54.84        2.90 o
   9   7   6        2.20        4.85        1.20 <
  10   7   6       31.00       26.47        4.30 o
  -9   8   6        8.30        7.05        1.50 o
  -8   8   6       63.50       60.38        2.80 o
  -7   8   6       59.70       63.15        3.10 o
  -6   8   6       50.60       53.70        2.70 o
  -5   8   6       26.30       30.28        1.30 o
  -4   8   6       98.50       98.02        2.20 o
  -3   8   6      137.20      140.92        2.50 o
  -2   8   6       85.90       85.58        1.70 o
  -1   8   6      586.80      555.96       10.50 o
   0   8   6      494.00      467.03        9.70 o
   1   8   6      591.20      554.13        9.20 o
   2   8   6       86.90       87.43        1.80 o
   3   8   6      141.50      140.09        3.10 o
   4   8   6       94.40       97.24        2.70 o
   5   8   6       27.40       28.81        1.40 o
   6   8   6       44.60       52.03        1.80 o
   7   8   6       66.50       62.73        2.60 o
   8   8   6       58.10       58.92        2.80 o
   9   8   6        9.10        7.08        2.60 o
  -9   9   6        1.80        3.36        1.20 <
  -8   9   6       18.00       17.28        1.70 o
  -7   9   6      123.30      117.89        5.00 o
  -6   9   6       42.20       52.52        2.40 o
  -5   9   6       24.00       25.57        1.30 o
  -4   9   6      329.50      326.52        6.60 o
  -3   9   6      103.00       98.25        2.20 o
  -2   9   6       84.40       81.98        1.60 o
  -1   9   6       44.00       47.33        1.00 o
   0   9   6        8.20        7.84        0.60 o
   1   9   6       44.00       46.63        1.10 o
   2   9   6       83.00       83.34        1.80 o
   3   9   6      102.70       97.97        2.50 o
   4   9   6      332.70      321.92        7.80 o
   5   9   6       22.30       24.06        1.50 o
   6   9   6       50.20       51.94        2.30 o
   7   9   6      125.40      115.99        4.40 o
   8   9   6       14.80       17.08        1.50 o
   9   9   6       10.00        3.70        2.20 o
  -9  10   6        2.60        2.03        1.70 <
  -8  10   6        9.00        9.68        1.40 o
  -7  10   6        7.40        5.58        1.80 o
  -6  10   6        2.30        3.42        0.80 <
  -5  10   6       68.60       68.54        2.10 o
  -4  10   6       48.80       49.34        1.50 o
  -3  10   6      270.70      256.44        5.40 o
  -2  10   6       54.10       53.97        1.20 o
  -1  10   6      204.10      207.59        3.40 o
   0  10   6      109.60      105.35        2.30 o
   1  10   6      205.30      204.80        3.80 o
   2  10   6       50.60       51.93        1.40 o
   3  10   6      263.40      253.66        5.60 o
   4  10   6       46.20       49.18        1.70 o
   5  10   6       66.30       66.52        2.30 o
   6  10   6        4.00        3.18        1.00 o
   7  10   6        9.60        5.28        1.80 o
   8  10   6       12.20        9.42        2.20 o
   9  10   6        1.90        2.01        3.30 <
  -8  11   6       13.30       11.92        1.60 o
  -7  11   6        8.00        9.76        1.80 o
  -6  11   6      198.40      186.79        7.00 o
  -5  11   6      304.80      288.63        9.10 o
  -4  11   6      548.70      505.65       12.70 o
  -3  11   6      100.90      102.57        2.60 o
  -2  11   6      167.30      167.59        3.90 o
  -1  11   6      234.80      205.76        4.40 o
   0  11   6      179.00      163.97        4.20 o
   1  11   6      220.90      201.79        4.40 o
   2  11   6      167.20      169.79        3.70 o
   3  11   6       99.40      101.41        2.60 o
   4  11   6      559.00      511.51       14.70 o
   5  11   6      303.70      290.75        8.00 o
   6  11   6      199.20      187.29        6.00 o
   7  11   6        6.40        9.66        1.50 o
   8  11   6       14.00       12.70        2.40 o
  -8  12   6        1.60        1.01        2.10 <
  -7  12   6        1.10        1.52        0.90 <
  -6  12   6       79.60       76.63        3.00 o
  -5  12   6       40.80       43.31        1.70 o
  -4  12   6       63.30       66.39        2.00 o
  -3  12   6       51.10       55.71        1.70 o
  -2  12   6      204.50      191.12        4.80 o
  -1  12   6       81.10       85.87        2.30 o
   0  12   6      332.10      343.40        7.60 o
   1  12   6       81.30       86.02        2.10 o
   2  12   6      201.90      188.81        4.50 o
   3  12   6       55.20       57.37        1.90 o
   4  12   6       64.90       67.96        2.50 o
   5  12   6       40.80       44.39        2.00 o
   6  12   6       78.90       77.13        4.00 o
   7  12   6       -0.90        1.39        4.17 <
   8  12   6        1.50        1.02        2.70 <
  -7  13   6        2.10        1.93        1.00 <
  -6  13   6       13.80       13.03        1.50 o
  -5  13   6       10.90       10.84        1.30 o
  -4  13   6       38.20       39.55        1.70 o
  -3  13   6       12.20       11.34        1.00 o
  -2  13   6        2.30        2.56        0.90 <
  -1  13   6       38.80       38.89        1.70 o
   0  13   6        8.40        8.23        0.80 o
   1  13   6       35.30       37.26        1.30 o
   2  13   6       -0.10        2.08        0.44 <
   3  13   6       11.10       10.89        1.10 o
   4  13   6       35.70       38.15        1.80 o
   5  13   6       10.40       11.58        1.60 o
   6  13   6        7.80       13.95        1.60 o
   7  13   6        0.20        1.68        1.97 <
  -7  14   6       27.60       31.04        2.50 o
  -6  14   6        1.70        3.28        1.40 <
  -5  14   6        3.40        3.49        1.10 o
  -4  14   6        8.50        9.64        1.10 o
  -3  14   6      131.20      122.73        4.40 o
  -2  14   6       37.80       37.82        1.80 o
  -1  14   6       58.40       52.68        2.30 o
   0  14   6       41.30       40.72        1.70 o
   1  14   6       57.20       50.61        2.10 o
   2  14   6       38.60       37.70        1.50 o
   3  14   6      129.30      120.26        3.60 o
   4  14   6       10.20        8.91        1.30 o
   5  14   6        5.20        3.59        1.70 o
   6  14   6        0.90        3.21        3.98 <
   7  14   6       33.60       31.32        4.10 o
  -6  15   6        5.20        2.69        2.00 <
  -5  15   6       19.00       16.33        2.00 o
  -4  15   6        7.40        6.99        1.30 o
  -3  15   6       37.90       40.37        2.10 o
  -2  15   6       21.90       19.21        1.50 o
  -1  15   6       19.60       17.40        1.30 o
   0  15   6        0.90        0.39        1.71 <
   1  15   6       17.70       17.34        1.40 o
   2  15   6       21.20       20.30        1.50 o
   3  15   6       39.10       41.74        2.10 o
   4  15   6        6.30        6.59        1.50 o
   5  15   6       15.90       15.45        2.50 o
   6  15   6        2.80        2.56        2.00 <
  -5  16   6        4.30        5.29        2.00 <
  -4  16   6       47.00       47.75        4.60 o
  -3  16   6        3.00        1.82        1.10 <
  -2  16   6       29.00       30.28        1.90 o
  -1  16   6       12.90       14.77        1.40 o
   0  16   6       28.30       28.15        1.70 o
   1  16   6       14.10       15.17        1.50 o
   2  16   6       33.60       31.76        3.50 o
   3  16   6        2.50        2.11        1.80 <
   4  16   6       50.70       47.46        6.10 o
   5  16   6        0.70        5.72        4.69 <
  -4  17   6        4.60        6.42        1.80 <
  -3  17   6       22.60       25.09        2.20 o
  -2  17   6        8.90       10.83        1.70 o
  -1  17   6       26.80       23.09        2.50 o
   0  17   6        5.40        4.63        1.70 o
   1  17   6       21.80       23.98        2.10 o
   2  17   6       15.10       10.84        2.20 o
   3  17   6       13.90       24.90        3.00 o
   4  17   6        2.70        6.93        2.90 <
  -3  18   6        0.90        0.49        4.36 <
  -2  18   6        3.70        3.74        2.00 <
  -1  18   6        0.50        1.32        2.12 <
   0  18   6       -0.60        0.18        3.10 <
   1  18   6        2.70        1.32        2.00 <
   2  18   6        4.80        4.14        2.00 <
   3  18   6        0.70        0.53        5.52 <
  -1  19   6       14.10        8.48        4.90 <
   0  19   6        2.80        0.84        2.20 <
   1  19   6        7.60        8.15        2.30 o
   1   0   7       57.40       69.49        1.30 o
   2   0   7       81.90       87.03        2.30 o
   3   0   7      620.20      603.34       14.10 o
   4   0   7      122.30      116.63        3.70 o
   5   0   7        7.20        6.22        1.40 o
   6   0   7        5.90        7.68        1.20 o
   7   0   7        7.60        6.65        0.80 o
   8   0   7        8.20        5.55        1.10 o
   9   0   7        2.50        3.73        1.00 <
  10   0   7        2.00        0.76        1.50 <
 -10   1   7        2.80        4.66        1.70 <
  -9   1   7        4.80        7.18        1.10 o
  -8   1   7       45.90       45.80        2.00 o
  -7   1   7       68.10       70.73        3.50 o
  -6   1   7        6.20        5.79        1.20 o
  -5   1   7        4.50        5.73        0.90 o
  -4   1   7       35.40       33.02        2.70 o
  -3   1   7       19.40       14.96        0.70 o
  -2   1   7      165.30      137.35        4.50 o
  -1   1   7       20.10       22.39        0.80 o
   0   1   7      138.50      134.70        3.10 o
   1   1   7       21.50       20.85        0.70 o
   2   1   7      163.70      135.13        6.20 o
   3   1   7       20.10       13.55        0.90 o
   4   1   7       36.70       35.23        1.10 o
   5   1   7        6.00        5.36        0.50 o
   6   1   7        5.50        5.25        0.60 o
   7   1   7       68.40       71.31        2.10 o
   8   1   7       46.50       45.97        1.80 o
   9   1   7        4.90        7.30        1.00 o
  10   1   7        5.40        4.48        1.70 o
 -10   2   7        5.50        8.61        1.50 o
  -9   2   7        0.40        1.15        1.14 <
  -8   2   7        9.40       12.37        1.40 o
  -7   2   7        5.60        4.86        1.30 o
  -6   2   7       19.10       23.88        1.40 o
  -5   2   7        3.50        3.24        0.90 o
  -4   2   7       79.30       74.25        4.00 o
  -3   2   7       86.70       82.55        2.20 o
  -2   2   7       13.10       11.13        0.50 o
  -1   2   7       27.90       29.95        0.80 o
   0   2   7       28.80       29.62        1.00 o
   1   2   7       28.70       31.71        1.00 o
   2   2   7       13.40       12.92        0.70 o
   3   2   7       83.20       79.86        3.30 o
   4   2   7       80.80       77.92        3.50 o
   5   2   7        3.60        3.51        0.40 o
   6   2   7       19.40       23.09        0.90 o
   7   2   7        4.40        5.41        0.70 o
   8   2   7        8.90       12.44        0.90 o
   9   2   7        1.00        0.93        1.60 <
  10   2   7        6.40        8.42        2.00 o
 -10   3   7       19.30       18.13        2.10 o
  -9   3   7        8.20        9.53        1.80 o
  -8   3   7       12.40        9.79        1.40 o
  -7   3   7       50.20       52.88        2.80 o
  -6   3   7       45.30       55.44        2.20 o
  -5   3   7       37.80       37.47        1.80 o
  -4   3   7       28.50       31.41        1.40 o
  -3   3   7      525.40      529.53       11.30 o
  -2   3   7       35.10       37.81        0.90 o
  -1   3   7      203.00      207.41        3.70 o
   0   3   7      660.70      630.58       12.40 o
   1   3   7      190.80      201.82        4.20 o
   2   3   7       31.40       39.48        1.20 o
   3   3   7      540.10      528.68       14.20 o
   4   3   7       34.60       33.56        1.90 o
   5   3   7       40.50       36.56        1.30 o
   6   3   7       48.10       57.78        1.40 o
   7   3   7       56.30       52.98        2.00 o
   8   3   7        8.70        9.64        0.90 o
   9   3   7        8.10        9.84        1.10 o
  10   3   7       16.10       18.48        2.10 o
 -10   4   7        6.40        9.00        2.10 o
  -9   4   7       21.20       20.84        1.90 o
  -8   4   7       79.50       85.33        3.60 o
  -7   4   7        1.60        0.72        1.30 <
  -6   4   7       26.40       32.12        1.80 o
  -5   4   7       26.00       23.61        1.20 o
  -4   4   7      114.20      110.57        3.00 o
  -3   4   7       23.90       28.64        0.80 o
  -2   4   7      501.10      480.73        8.30 o
  -1   4   7      164.10      165.50        3.00 o
   0   4   7     1848.10     1766.26       30.80 o
   1   4   7      164.20      165.76        3.70 o
   2   4   7      495.60      471.27       13.60 o
   3   4   7       21.10       28.52        1.10 o
   4   4   7      115.80      109.87        3.80 o
   5   4   7       25.40       23.41        1.00 o
   6   4   7       27.80       32.72        1.10 o
   7   4   7        1.40        1.03        0.60 <
   8   4   7       81.40       86.79        3.00 o
   9   4   7       18.00       20.99        1.50 o
  10   4   7        5.70        9.19        1.80 o
 -10   5   7       -1.00        1.01        3.80 <
  -9   5   7        3.50        2.87        1.30 <
  -8   5   7        2.70        3.25        1.40 <
  -7   5   7        0.80        1.58        2.15 <
  -6   5   7       61.60       59.09        2.00 o
  -5   5   7      396.40      387.69        8.00 o
  -4   5   7      162.80      151.43        4.40 o
  -3   5   7       68.50       64.23        1.40 o
  -2   5   7       70.80       61.84        1.30 o
  -1   5   7      218.90      210.34        3.70 o
   0   5   7       59.20       53.23        1.50 o
   1   5   7      217.80      213.87        5.00 o
   2   5   7       75.80       65.37        2.10 o
   3   5   7       69.40       67.07        2.50 o
   4   5   7      162.10      150.37        5.00 o
   5   5   7      392.50      386.40        8.20 o
   6   5   7       61.00       57.95        1.70 o
   7   5   7        1.40        1.19        0.80 <
   8   5   7        2.80        3.07        0.90 o
   9   5   7        3.70        3.39        1.00 o
  10   5   7        0.90        0.88        3.60 <
 -10   6   7        2.60        4.29        1.80 <
  -9   6   7       35.50       33.86        3.20 o
  -8   6   7       24.00       25.09        1.70 o
  -7   6   7       40.50       37.12        2.40 o
  -6   6   7        5.20        4.04        0.90 o
  -5   6   7       21.10       22.79        1.00 o
  -4   6   7      126.10      119.54        2.80 o
  -3   6   7      347.40      340.50        5.50 o
  -2   6   7       91.80       90.20        1.70 o
  -1   6   7       73.70       73.94        1.60 o
   0   6   7       32.80       27.58        0.90 o
   1   6   7       77.30       75.67        1.60 o
   2   6   7       94.40       92.19        2.60 o
   3   6   7      349.60      341.11       10.20 o
   4   6   7      126.00      115.87        4.30 o
   5   6   7       21.20       23.00        1.10 o
   6   6   7        4.80        4.22        0.70 o
   7   6   7       34.80       37.10        1.60 o
   8   6   7       26.20       24.82        1.50 o
   9   6   7       40.60       34.29        3.50 o
  10   6   7        6.10        4.34        2.10 <
  -9   7   7        4.00        3.08        1.50 <
  -8   7   7       10.80       12.79        1.40 o
  -7   7   7       96.10      104.75        4.20 o
  -6   7   7       72.60       77.70        2.90 o
  -5   7   7       16.70       16.80        0.90 o
  -4   7   7       44.30       46.92        1.00 o
  -3   7   7       78.30       85.68        1.50 o
  -2   7   7      327.40      314.87        5.20 o
  -1   7   7      318.90      307.52        5.70 o
   0   7   7     1232.60     1142.84       20.30 o
   1   7   7      315.70      306.52        5.50 o
   2   7   7      334.70      312.72        7.20 o
   3   7   7       77.90       84.80        2.80 o
   4   7   7       48.00       48.10        1.80 o
   5   7   7       20.20       17.89        1.30 o
   6   7   7       76.50       76.17        2.70 o
   7   7   7      100.30      104.90        3.60 o
   8   7   7       13.80       12.46        1.50 o
   9   7   7        4.40        3.32        1.90 <
  -9   8   7       17.70       17.67        2.10 o
  -8   8   7        1.30        1.80        1.10 <
  -7   8   7       59.20       56.10        2.70 o
  -6   8   7       96.30       93.60        3.80 o
  -5   8   7       13.30       13.60        0.90 o
  -4   8   7      193.00      197.28        3.40 o
  -3   8   7       45.50       50.43        1.20 o
  -2   8   7       54.60       54.90        1.30 o
  -1   8   7       39.50       37.06        1.20 o
   0   8   7       17.50       23.73        0.80 o
   1   8   7       38.40       35.54        1.20 o
   2   8   7       54.00       54.92        1.50 o
   3   8   7       48.00       49.58        1.50 o
   4   8   7      189.40      201.58        4.90 o
   5   8   7       13.60       14.20        1.30 o
   6   8   7       91.70       92.62        3.30 o
   7   8   7       55.90       56.96        2.90 o
   8   8   7        3.80        1.95        1.10 o
   9   8   7       13.10       17.62        2.70 o
  -9   9   7        1.30        2.45        1.40 <
  -8   9   7       43.10       44.62        2.50 o
  -7   9   7        2.10        0.94        1.20 <
  -6   9   7      165.10      156.37        6.10 o
  -5   9   7      119.90      123.21        3.50 o
  -4   9   7       92.70       90.74        2.10 o
  -3   9   7       69.90       74.94        1.40 o
  -2   9   7       37.00       36.79        1.10 o
  -1   9   7      234.90      232.22        4.60 o
   0   9   7      214.00      193.27        3.90 o
   1   9   7      237.30      237.10        4.10 o
   2   9   7       38.30       37.47        1.10 o
   3   9   7       73.50       77.01        2.30 o
   4   9   7       89.70       93.91        2.60 o
   5   9   7      122.20      121.23        3.70 o
   6   9   7      160.00      161.09        5.80 o
   7   9   7        0.30        1.00        1.20 <
   8   9   7       41.00       44.96        3.50 o
   9   9   7        6.40        2.28        2.30 <
  -9  10   7       18.30       17.39        2.40 o
  -8  10   7       12.00       15.68        1.60 o
  -7  10   7       33.20       33.14        2.50 o
  -6  10   7        7.70       10.27        1.10 o
  -5  10   7       99.90       99.54        2.90 o
  -4  10   7      130.50      133.18        3.10 o
  -3  10   7      135.20      131.90        3.10 o
  -2  10   7       66.50       66.66        1.50 o
  -1  10   7       26.40       23.51        0.90 o
   0  10   7        0.60        0.22        0.93 <
   1  10   7       22.00       22.45        0.90 o
   2  10   7       76.10       69.46        1.90 o
   3  10   7      130.70      129.58        3.60 o
   4  10   7      139.50      134.90        3.80 o
   5  10   7       96.80      100.26        3.30 o
   6  10   7        7.50        9.81        1.50 o
   7  10   7       32.00       32.25        2.60 o
   8  10   7       16.80       15.23        2.40 o
   9  10   7       10.60       16.81        2.90 o
  -8  11   7        1.70        1.40        1.20 <
  -7  11   7       47.80       42.47        3.40 o
  -6  11   7        0.10        0.03        0.63 <
  -5  11   7       88.90       84.19        2.70 o
  -4  11   7       48.70       48.51        1.60 o
  -3  11   7       39.60       43.10        1.30 o
  -2  11   7      388.20      368.18        7.20 o
  -1  11   7       52.70       51.44        1.40 o
   0  11   7       42.50       41.59        1.50 o
   1  11   7       54.90       51.41        1.50 o
   2  11   7      379.90      363.05        8.20 o
   3  11   7       38.20       43.51        1.60 o
   4  11   7       46.30       47.96        1.90 o
   5  11   7       84.60       81.45        3.10 o
   6  11   7       -1.20        0.06        1.00 <
   7  11   7       44.60       40.60        3.80 o
   8  11   7        2.80        1.46        2.20 <
  -8  12   7       16.80       19.81        2.40 o
  -7  12   7        8.30       10.09        1.90 o
  -6  12   7        2.20        2.78        1.10 <
  -5  12   7       13.50       17.20        1.10 o
  -4  12   7        9.40        9.29        1.00 o
  -3  12   7       55.60       54.03        2.00 o
  -2  12   7        4.70        3.73        0.80 o
  -1  12   7       24.50       24.49        1.00 o
   0  12   7       -0.30        0.00        0.66 <
   1  12   7       22.30       23.44        1.10 o
   2  12   7        3.60        3.57        0.80 o
   3  12   7       50.30       51.59        1.80 o
   4  12   7        8.00        8.59        1.10 o
   5  12   7       14.20       16.46        1.30 o
   6  12   7        3.00        2.43        1.50 <
   7  12   7       10.90        9.94        2.10 o
   8  12   7       18.60       20.02        3.00 o
  -7  13   7       -1.40        0.59        1.10 <
  -6  13   7       60.40       61.11        3.20 o
  -5  13   7       11.10       13.40        1.20 o
  -4  13   7       30.60       27.87        1.60 o
  -3  13   7       52.60       55.46        2.00 o
  -2  13   7       17.10       19.93        1.30 o
  -1  13   7       56.70       55.82        2.10 o
   0  13   7       28.70       27.49        1.40 o
   1  13   7       60.00       54.53        2.00 o
   2  13   7       17.80       19.16        1.10 o
   3  13   7       49.00       53.74        2.00 o
   4  13   7       28.50       27.80        1.70 o
   5  13   7        8.90       12.40        1.40 o
   6  13   7       65.20       60.64        4.20 o
   7  13   7       -1.20        0.51        2.40 <
  -7  14   7        7.70       13.50        3.20 <
  -6  14   7       31.40       35.62        2.50 o
  -5  14   7       21.30       22.43        1.60 o
  -4  14   7       57.00       51.95        2.40 o
  -3  14   7       24.10       24.53        1.60 o
  -2  14   7       10.20        9.05        1.20 o
  -1  14   7       10.10       14.47        1.10 o
   0  14   7       13.70       11.46        1.30 o
   1  14   7       14.00       14.41        1.10 o
   2  14   7       10.70        9.85        1.00 o
   3  14   7       24.90       25.43        1.50 o
   4  14   7       54.50       53.60        2.90 o
   5  14   7       25.60       23.57        2.70 o
   6  14   7       35.20       36.08        3.40 o
   7  14   7        8.70       14.07        3.60 <
  -6  15   7       30.00       32.13        2.90 o
  -5  15   7       13.90       12.53        1.70 o
  -4  15   7       27.30       31.54        2.10 o
  -3  15   7        4.70        7.39        1.40 o
  -2  15   7       24.60       29.31        1.60 o
  -1  15   7      108.70      105.06        4.20 o
   0  15   7       90.10       86.81        3.30 o
   1  15   7      108.40      105.52        3.60 o
   2  15   7       20.30       28.55        1.30 o
   3  15   7        6.80        6.91        1.40 o
   4  15   7       35.90       32.01        3.30 o
   5  15   7       12.30       12.75        2.50 o
   6  15   7       29.40       31.96        3.70 o
  -5  16   7        1.00        4.24        3.20 <
  -4  16   7        4.60        4.60        2.00 <
  -3  16   7       22.90       26.29        2.40 o
  -2  16   7       76.20       66.84        4.30 o
  -1  16   7       86.90       86.80        3.60 o
   0  16   7       21.70       25.57        1.80 o
   1  16   7       87.10       86.59        4.90 o
   2  16   7       77.90       67.12        5.50 o
   3  16   7       22.80       27.24        3.10 o
   4  16   7        5.90        4.63        2.50 <
   5  16   7        3.70        4.53        2.40 <
  -4  17   7       13.50       12.04        2.60 o
  -3  17   7       12.20       14.12        1.80 o
  -2  17   7       27.90       34.18        2.90 o
  -1  17   7        5.80        6.14        1.80 o
   0  17   7       32.40       32.75        2.80 o
   1  17   7        4.80        5.89        1.60 o
   2  17   7       28.90       34.93        3.70 o
   3  17   7       12.80       13.91        3.70 o
   4  17   7       11.20       11.52        4.40 <
  -3  18   7       17.60       19.26        3.10 o
  -2  18   7       12.30       12.78        2.70 o
  -1  18   7       13.00       17.10        2.40 o
   0  18   7        9.70        8.38        2.40 o
   1  18   7       14.20       17.30        2.70 o
   2  18   7       10.40       12.26        3.40 o
   3  18   7       17.50       19.47        5.20 o
   0   0   8      110.30      122.45        4.20 o
   1   0   8        2.50        2.47        0.20 o
   2   0   8      794.90      791.72       19.60 o
   3   0   8     1423.70     1398.85       36.70 o
   4   0   8       60.90       48.77        1.50 o
   5   0   8       39.30       47.27        1.80 o
   6   0   8       82.60       80.67        2.30 o
   7   0   8      412.90      386.11       11.10 o
   8   0   8       26.70       28.74        1.40 o
   9   0   8       97.90       89.19        3.50 o
  10   0   8       29.90       32.07        2.60 o
 -10   1   8       26.40       26.20        2.60 o
  -9   1   8        3.70        2.46        1.20 o
  -8   1   8       10.20       12.17        1.10 o
  -7   1   8       53.40       57.34        2.60 o
  -6   1   8        5.30        6.55        1.10 o
  -5   1   8      207.90      202.05        9.00 o
  -4   1   8       22.70       27.66        1.00 o
  -3   1   8      433.70      438.91        8.40 o
  -2   1   8      316.80      308.50        7.70 o
  -1   1   8      139.80      150.79        3.20 o
   0   1   8      698.70      693.10       15.50 o
   1   1   8      141.10      151.39        3.00 o
   2   1   8      318.60      305.44       13.20 o
   3   1   8      434.60      433.57       11.70 o
   4   1   8       26.00       28.31        1.30 o
   5   1   8      214.20      201.40        4.80 o
   6   1   8        7.70        7.09        0.60 o
   7   1   8       57.60       57.84        1.90 o
   8   1   8        8.60       11.61        0.80 o
   9   1   8        2.70        2.31        0.90 o
  10   1   8       23.00       26.90        2.60 o
 -10   2   8        4.60        2.52        1.80 <
  -9   2   8       15.60       15.51        1.50 o
  -8   2   8        2.40        2.18        1.40 <
  -7   2   8        2.50        4.60        1.30 <
  -6   2   8       55.50       55.83        2.50 o
  -5   2   8       86.00       82.14        5.00 o
  -4   2   8      241.70      243.05        5.80 o
  -3   2   8      576.80      564.34       12.40 o
  -2   2   8       23.30       19.08        0.90 o
  -1   2   8      296.40      293.77        5.90 o
   0   2   8      137.10      129.02        2.90 o
   1   2   8      295.90      286.76        5.90 o
   2   2   8       26.70       19.33        2.30 o
   3   2   8      585.40      565.71       24.40 o
   4   2   8      239.30      241.76        9.50 o
   5   2   8       80.10       79.63        2.10 o
   6   2   8       54.60       56.10        1.60 o
   7   2   8        2.10        4.41        0.60 o
   8   2   8        2.30        2.28        0.80 <
   9   2   8       12.00       15.39        1.10 o
  10   2   8        1.40        2.39        1.70 <
 -10   3   8        3.60        3.21        2.00 <
  -9   3   8        1.30        3.68        1.30 <
  -8   3   8        8.00        7.52        1.30 o
  -7   3   8       10.50        8.35        1.70 o
  -6   3   8       25.70       23.97        1.90 o
  -5   3   8       97.70      106.43        3.70 o
  -4   3   8      191.10      191.01        4.40 o
  -3   3   8      127.70      121.65        3.00 o
  -2   3   8     1166.40     1191.71       18.80 o
  -1   3   8      332.90      325.66        5.60 o
   0   3   8     1603.90     1607.65       28.60 o
   1   3   8      333.70      328.07        7.30 o
   2   3   8     1179.50     1199.19       41.10 o
   3   3   8      129.40      119.10        3.70 o
   4   3   8      192.70      189.17        7.60 o
   5   3   8       96.80      105.03        3.90 o
   6   3   8       27.10       24.44        1.10 o
   7   3   8        7.70        7.94        0.60 o
   8   3   8        5.00        7.39        0.80 o
   9   3   8        2.80        3.98        0.80 o
  10   3   8        3.30        3.34        1.60 <
 -10   4   8        9.60        9.58        2.10 o
  -9   4   8       36.40       36.76        2.80 o
  -8   4   8       39.60       39.99        2.90 o
  -7   4   8       57.30       63.18        3.20 o
  -6   4   8       49.50       52.98        1.80 o
  -5   4   8      204.70      196.81        5.10 o
  -4   4   8      167.20      150.74        3.40 o
  -3   4   8       49.30       41.13        1.20 o
  -2   4   8      422.80      412.09        7.00 o
  -1   4   8      877.60      864.79       14.60 o
   0   4   8        6.70        7.23        0.50 o
   1   4   8      884.60      870.90       18.40 o
   2   4   8      419.80      409.78       11.60 o
   3   4   8       44.60       38.68        1.80 o
   4   4   8      170.80      154.65        5.20 o
   5   4   8      200.70      194.10        6.80 o
   6   4   8       51.30       54.37        1.50 o
   7   4   8       55.10       61.37        2.00 o
   8   4   8       44.90       40.88        2.20 o
   9   4   8       33.30       36.10        2.60 o
  10   4   8       16.60        9.61        2.50 o
 -10   5   8        9.40        8.12        2.20 o
  -9   5   8        0.40        2.35        2.02 <
  -8   5   8        5.80        5.10        1.50 o
  -7   5   8       13.40       17.28        1.10 o
  -6   5   8      101.00       98.61        3.00 o
  -5   5   8       28.90       32.66        1.20 o
  -4   5   8        6.10        4.95        0.60 o
  -3   5   8       23.70       22.08        0.80 o
  -2   5   8       14.60       10.13        0.50 o
  -1   5   8        2.20        6.42        0.40 o
   0   5   8        1.30        1.42        0.40 o
   1   5   8        1.00        5.88        0.80 <
   2   5   8       13.20        9.91        0.70 o
   3   5   8       26.60       24.42        1.40 o
   4   5   8        6.60        4.98        0.80 o
   5   5   8       28.60       31.02        1.40 o
   6   5   8       98.90       95.80        3.30 o
   7   5   8       12.80       17.70        0.90 o
   8   5   8        5.30        5.04        0.90 o
   9   5   8        2.80        2.53        1.40 <
  10   5   8        4.20        7.94        1.80 <
  -9   6   8        5.20        2.90        1.40 o
  -8   6   8        9.50       11.10        1.50 o
  -7   6   8      141.90      135.87        4.90 o
  -6   6   8       33.10       38.17        1.50 o
  -5   6   8      543.00      503.21       11.90 o
  -4   6   8      125.80      124.54        3.10 o
  -3   6   8      175.20      169.95        3.00 o
  -2   6   8      180.00      177.57        3.00 o
  -1   6   8      127.90      120.72        2.40 o
   0   6   8      102.10       94.48        2.00 o
   1   6   8      133.00      121.61        3.10 o
   2   6   8      186.10      181.41        4.50 o
   3   6   8      172.20      168.28        5.20 o
   4   6   8      122.30      122.32        3.90 o
   5   6   8      533.40      509.44       12.40 o
   6   6   8       33.30       37.69        1.60 o
   7   6   8      141.20      137.72        5.10 o
   8   6   8       10.10       11.02        1.00 o
   9   6   8        4.50        3.00        1.50 o
  -9   7   8       19.20       18.18        2.60 o
  -8   7   8       38.60       43.72        2.70 o
  -7   7   8       10.70       13.95        1.60 o
  -6   7   8      321.40      305.67        8.30 o
  -5   7   8       37.00       32.72        1.20 o
  -4   7   8      714.30      683.40       12.70 o
  -3   7   8      241.90      233.05        4.00 o
  -2   7   8      493.80      491.92        7.80 o
  -1   7   8      125.00      128.93        2.50 o
   0   7   8      324.00      319.47        5.90 o
   1   7   8      122.20      126.04        2.80 o
   2   7   8      498.30      487.82       10.20 o
   3   7   8      237.20      233.04        7.60 o
   4   7   8      696.50      680.93       17.30 o
   5   7   8       32.10       33.05        1.50 o
   6   7   8      324.10      310.63        9.40 o
   7   7   8       10.10       14.44        1.80 o
   8   7   8       44.30       44.78        3.20 o
   9   7   8       16.20       18.23        2.60 o
  -9   8   8       13.60       12.28        2.00 o
  -8   8   8       33.60       35.19        2.50 o
  -7   8   8       24.50       26.67        1.90 o
  -6   8   8        1.10        2.96        1.10 <
  -5   8   8       17.70       22.02        0.90 o
  -4   8   8      179.90      173.85        3.50 o
  -3   8   8      243.00      232.21        4.40 o
  -2   8   8      298.80      284.82        4.90 o
  -1   8   8      124.90      122.90        2.70 o
   0   8   8       26.00       25.85        1.00 o
   1   8   8      124.10      125.57        3.00 o
   2   8   8      311.30      288.66        6.70 o
   3   8   8      238.20      236.92        5.60 o
   4   8   8      183.90      176.89        5.70 o
   5   8   8       20.40       22.76        1.30 o
   6   8   8        1.70        3.73        1.00 <
   7   8   8       21.80       26.17        2.20 o
   8   8   8       35.20       36.38        2.80 o
   9   8   8        9.90       11.84        2.80 o
  -9   9   8       18.80       18.06        2.70 o
  -8   9   8       12.70       10.91        1.90 o
  -7   9   8       25.00       26.35        2.30 o
  -6   9   8       94.10       91.22        4.10 o
  -5   9   8       37.60       35.33        1.40 o
  -4   9   8      126.40      128.00        2.70 o
  -3   9   8       76.00       78.09        1.90 o
  -2   9   8       74.70       75.54        1.70 o
  -1   9   8        6.80        7.37        0.80 o
   0   9   8       15.40       14.57        1.00 o
   1   9   8        7.90        7.73        0.80 o
   2   9   8       76.30       73.94        1.80 o
   3   9   8       79.40       79.97        2.50 o
   4   9   8      124.80      124.17        3.70 o
   5   9   8       34.90       37.11        1.70 o
   6   9   8       92.90       91.17        3.50 o
   7   9   8       26.30       25.93        1.80 o
   8   9   8        9.20       10.88        2.00 o
   9   9   8       18.40       18.20        3.20 o
  -8  10   8       20.10       25.07        2.40 o
  -7  10   8       30.30       24.03        2.40 o
  -6  10   8       52.70       46.08        2.50 o
  -5  10   8       23.70       25.28        1.30 o
  -4  10   8       29.50       32.00        1.20 o
  -3  10   8       40.90       41.67        1.20 o
  -2  10   8      102.30      106.47        2.00 o
  -1  10   8       58.20       62.24        1.50 o
   0  10   8        0.60        1.26        1.08 <
   1  10   8       58.20       63.43        1.70 o
   2  10   8      102.90      106.22        2.50 o
   3  10   8       42.50       41.28        1.80 o
   4  10   8       28.00       30.90        1.40 o
   5  10   8       19.80       24.00        1.40 o
   6  10   8       47.10       45.57        2.40 o
   7  10   8       27.40       23.62        2.70 o
   8  10   8       29.70       25.29        3.00 o
  -8  11   8        6.70        5.37        1.50 o
  -7  11   8       -1.90        0.06        1.20 <
  -6  11   8       43.40       42.55        2.10 o
  -5  11   8       76.40       72.20        2.50 o
  -4  11   8       13.20       15.02        0.90 o
  -3  11   8      113.30      108.63        2.90 o
  -2  11   8       45.10       50.56        1.20 o
  -1  11   8      116.80      124.52        2.50 o
   0  11   8      157.30      162.35        4.10 o
   1  11   8      121.00      127.94        3.20 o
   2  11   8       44.50       49.74        1.50 o
   3  11   8      109.20      110.28        3.70 o
   4  11   8       12.00       15.79        1.20 o
   5  11   8       72.00       71.15        2.60 o
   6  11   8       38.10       41.04        2.60 o
   7  11   8       -0.70        0.04        2.51 <
   8  11   8        4.80        5.64        2.10 <
  -8  12   8       -1.80        2.50        2.70 <
  -7  12   8       14.70       13.15        2.00 o
  -6  12   8       36.40       37.89        2.00 o
  -5  12   8       78.60       79.31        3.20 o
  -4  12   8      107.50      105.39        3.30 o
  -3  12   8      207.20      199.67        5.30 o
  -2  12   8       83.90       88.10        2.10 o
  -1  12   8       40.50       40.02        1.40 o
   0  12   8      136.20      134.32        3.80 o
   1  12   8       39.70       39.53        1.70 o
   2  12   8       84.00       86.08        2.50 o
   3  12   8      204.10      195.80        5.40 o
   4  12   8      104.60      105.61        3.40 o
   5  12   8       73.70       78.66        2.90 o
   6  12   8       37.60       38.18        3.20 o
   7  12   8       16.20       13.50        2.20 o
   8  12   8        6.30        2.67        2.40 <
  -7  13   8        4.20        4.79        1.90 <
  -6  13   8        4.00        4.85        1.30 o
  -5  13   8       27.60       29.33        1.70 o
  -4  13   8      171.00      159.03        5.20 o
  -3  13   8       12.20       13.24        1.00 o
  -2  13   8      197.30      188.79        5.60 o
  -1  13   8       30.90       26.95        1.30 o
   0  13   8      466.60      435.30       12.90 o
   1  13   8       31.40       28.24        1.50 o
   2  13   8      191.70      188.45        4.90 o
   3  13   8       12.40       14.19        1.30 o
   4  13   8      162.20      157.73        5.20 o
   5  13   8       29.70       28.57        3.20 o
   6  13   8        7.50        4.99        2.20 o
   7  13   8        3.20        4.63        2.80 <
  -6  14   8       29.00       30.32        2.50 o
  -5  14   8        0.50        1.80        1.41 <
  -4  14   8       18.40       16.11        1.30 o
  -3  14   8       10.30       12.58        1.10 o
  -2  14   8        4.40        4.42        0.90 o
  -1  14   8        3.10        2.30        1.00 o
   0  14   8        0.20        0.53        0.63 <
   1  14   8        1.80        2.70        1.00 <
   2  14   8        5.00        4.07        1.00 o
   3  14   8       10.80       12.62        1.30 o
   4  14   8       16.10       15.88        2.00 o
   5  14   8        0.30        2.00        1.64 <
   6  14   8       26.40       29.90        3.30 o
  -6  15   8        2.00        4.83        2.40 <
  -5  15   8       15.20       15.27        2.00 o
  -4  15   8        0.40        1.23        1.39 <
  -3  15   8        4.30        4.96        1.50 <
  -2  15   8       48.30       46.00        2.50 o
  -1  15   8        9.80       11.91        1.40 o
   0  15   8       18.50       21.10        1.60 o
   1  15   8       10.60       11.40        1.10 o
   2  15   8       43.50       46.17        2.10 o
   3  15   8        4.70        5.49        1.50 o
   4  15   8        3.30        1.41        2.20 <
   5  15   8       15.60       15.94        2.70 o
   6  15   8        4.20        4.94        2.30 <
  -5  16   8       22.10       22.92        2.80 o
  -4  16   8        5.80        8.59        2.20 <
  -3  16   8       13.90       16.18        2.10 o
  -2  16   8       11.40       10.77        1.80 o
  -1  16   8        3.80        2.00        1.50 <
   0  16   8       -0.70        0.81        2.01 <
   1  16   8        2.10        2.19        1.70 <
   2  16   8       12.10       11.43        1.70 o
   3  16   8       27.10       16.87        3.00 o
   4  16   8       14.30        8.39        2.70 o
   5  16   8       22.60       23.25        3.20 o
  -4  17   8        3.80        4.61        2.00 <
  -3  17   8        4.30       10.28        2.40 <
  -2  17   8       26.50       26.81        3.10 o
  -1  17   8       21.50       24.44        2.60 o
   0  17   8       14.10       15.52        2.10 o
   1  17   8       22.40       24.92        2.70 o
   2  17   8       18.40       26.36        3.40 o
   3  17   8        7.60       10.06        3.40 <
   4  17   8       -0.50        4.49        3.54 <
  -2  18   8        5.10        6.95        2.40 <
  -1  18   8       15.00       20.76        2.40 o
   0  18   8       73.20       73.52        6.90 o
   1  18   8       14.70       20.48        2.80 o
   1   0   9      779.10      765.82       14.10 o
   2   0   9       50.50       44.59        1.90 o
   3   0   9      296.00      280.49        8.70 o
   4   0   9        5.00        8.06        0.30 o
   5   0   9      217.50      224.04        5.30 o
   6   0   9       33.10       40.17        1.30 o
   7   0   9       87.20       95.45        2.70 o
   8   0   9       19.90       21.47        1.20 o
   9   0   9        0.90        3.95        1.52 <
  10   0   9       23.00       22.14        3.80 o
 -10   1   9        2.40        4.12        1.90 <
  -9   1   9        5.90        6.58        1.10 o
  -8   1   9       77.30       78.48        2.60 o
  -7   1   9        7.70        8.84        1.30 o
  -6   1   9       33.70       34.75        2.10 o
  -5   1   9       88.70       88.44        2.50 o
  -4   1   9        0.00        0.15        0.01 <
  -3   1   9      605.50      588.46       15.60 o
  -2   1   9       14.10       12.87        0.80 o
  -1   1   9      421.60      424.36        7.80 o
   0   1   9      126.70      128.70        3.10 o
   1   1   9      431.50      428.35        7.80 o
   2   1   9       10.60       12.97        1.30 o
   3   1   9      615.50      596.25       22.10 o
   4   1   9        0.80        0.06        0.72 <
   5   1   9       92.50       91.29        3.10 o
   6   1   9       35.20       34.19        1.20 o
   7   1   9        8.20        9.17        0.70 o
   8   1   9       77.30       78.01        2.60 o
   9   1   9        7.30        6.24        1.30 o
  10   1   9        4.00        3.96        2.40 <
 -10   2   9       12.20       15.22        3.00 o
  -9   2   9        3.90        2.16        1.00 o
  -8   2   9        7.80        9.71        1.90 o
  -7   2   9       -0.60        0.08        2.17 <
  -6   2   9      104.00      112.06        4.40 o
  -5   2   9       86.60       85.10        2.40 o
  -4   2   9        2.20        2.35        0.40 o
  -3   2   9      203.50      198.03        6.00 o
  -2   2   9       42.10       42.28        1.40 o
  -1   2   9      312.90      297.02        5.50 o
   0   2   9       13.10       15.14        0.60 o
   1   2   9      319.20      296.07        6.30 o
   2   2   9       44.70       38.72        2.10 o
   3   2   9      196.00      193.26        5.80 o
   4   2   9        1.80        2.91        0.50 o
   5   2   9       85.00       84.14        2.90 o
   6   2   9      101.00      111.52        3.20 o
   7   2   9        0.00        0.15        0.01 <
   8   2   9        6.50        9.63        0.80 o
   9   2   9        4.10        2.16        1.40 <
  10   2   9       14.10       14.96        2.90 o
 -10   3   9       24.30       23.42        3.90 o
  -9   3   9        0.30        0.64        1.86 <
  -8   3   9       18.40       21.55        2.10 o
  -7   3   9        0.90        2.21        1.71 <
  -6   3   9      149.30      151.14        4.70 o
  -5   3   9       72.90       60.14        2.20 o
  -4   3   9       58.70       63.56        1.70 o
  -3   3   9       24.80       25.43        0.80 o
  -2   3   9      131.50      121.16        2.50 o
  -1   3   9      151.50      143.28        2.90 o
   0   3   9      140.70      144.11        2.90 o
   1   3   9      143.70      142.16        3.40 o
   2   3   9      134.90      124.40        5.50 o
   3   3   9       25.20       25.33        1.10 o
   4   3   9       57.60       64.15        2.60 o
   5   3   9       68.80       59.48        3.30 o
   6   3   9      155.70      154.18        5.00 o
   7   3   9        2.00        2.18        0.30 o
   8   3   9       19.40       22.01        1.10 o
   9   3   9        1.50        0.56        1.20 <
  10   3   9       28.30       24.23        3.90 o
 -10   4   9       20.90       20.70        3.00 o
  -9   4   9       12.70       13.66        1.80 o
  -8   4   9        6.30        7.72        1.60 o
  -7   4   9       84.90       85.23        3.60 o
  -6   4   9      309.40      290.45        9.10 o
  -5   4   9      467.90      452.99       11.30 o
  -4   4   9      375.90      367.11        7.70 o
  -3   4   9       12.30       14.05        0.60 o
  -2   4   9      160.90      158.83        2.70 o
  -1   4   9       81.40       78.27        1.60 o
   0   4   9      420.60      433.63        8.10 o
   1   4   9       77.30       76.31        2.10 o
   2   4   9      153.50      160.11        6.60 o
   3   4   9       12.40       13.21        0.90 o
   4   4   9      383.60      362.48       11.60 o
   5   4   9      468.90      458.60       21.80 o
   6   4   9      282.30      287.96       11.60 o
   7   4   9       84.50       86.76        3.50 o
   8   4   9        6.90        8.04        0.60 o
   9   4   9       11.00       14.04        1.60 o
  10   4   9       23.90       21.22        3.60 o
  -9   5   9        1.10        1.59        1.60 <
  -8   5   9       53.70       55.62        2.50 o
  -7   5   9       15.00       16.18        1.10 o
  -6   5   9       38.80       43.47        1.70 o
  -5   5   9      507.20      480.05       11.60 o
  -4   5   9        5.10        6.09        0.70 o
  -3   5   9      412.20      393.71        6.90 o
  -2   5   9       32.60       34.48        0.80 o
  -1   5   9       21.30       19.77        0.70 o
   0   5   9       98.80      110.64        2.30 o
   1   5   9       16.80       18.77        0.80 o
   2   5   9       31.80       34.70        1.50 o
   3   5   9      414.40      401.30       12.30 o
   4   5   9        6.30        6.72        1.10 o
   5   5   9      483.90      484.25       17.40 o
   6   5   9       42.50       42.31        1.90 o
   7   5   9       12.90       14.92        1.40 o
   8   5   9       49.20       55.07        2.90 o
   9   5   9       -0.50        1.51        1.98 <
  -9   6   9       13.60       12.86        2.30 o
  -8   6   9       12.40       14.78        1.40 o
  -7   6   9        0.90        0.63        1.52 <
  -6   6   9        1.00        1.61        1.20 <
  -5   6   9       59.30       65.18        1.60 o
  -4   6   9       16.50       17.20        1.00 o
  -3   6   9       33.60       36.94        1.00 o
  -2   6   9        2.30        2.57        0.40 o
  -1   6   9      116.40      116.52        2.30 o
   0   6   9      169.20      164.84        3.20 o
   1   6   9      112.60      117.45        2.40 o
   2   6   9        2.60        2.42        0.70 o
   3   6   9       33.20       38.49        1.70 o
   4   6   9       16.10       16.07        1.30 o
   5   6   9       62.70       64.26        2.80 o
   6   6   9        1.60        1.89        0.90 <
   7   6   9       -0.50        0.59        1.56 <
   8   6   9       14.50       14.05        2.20 o
   9   6   9       12.10       13.15        1.80 o
  -9   7   9        9.50        8.96        2.00 o
  -8   7   9       24.30       26.55        2.20 o
  -7   7   9      117.20      110.39        4.10 o
  -6   7   9       20.30       22.33        1.00 o
  -5   7   9       10.20        8.11        0.90 o
  -4   7   9      186.30      183.74        4.30 o
  -3   7   9       63.70       72.75        1.40 o
  -2   7   9      527.60      510.37        8.60 o
  -1   7   9       55.50       58.26        1.40 o
   0   7   9      119.30      119.93        2.60 o
   1   7   9       51.40       57.59        1.70 o
   2   7   9      522.90      506.26       10.70 o
   3   7   9       63.90       70.85        2.90 o
   4   7   9      188.40      179.88        6.50 o
   5   7   9       11.10        9.29        1.00 o
   6   7   9       18.00       21.30        1.50 o
   7   7   9      113.60      112.39        4.90 o
   8   7   9       27.30       27.36        2.90 o
   9   7   9        7.60        9.22        2.50 o
  -9   8   9        3.70        7.46        2.10 <
  -8   8   9        2.60        1.72        1.30 <
  -7   8   9       36.90       32.87        2.50 o
  -6   8   9       74.40       78.50        2.50 o
  -5   8   9        0.80        1.61        1.07 <
  -4   8   9      161.60      160.33        3.40 o
  -3   8   9      223.60      222.75        4.20 o
  -2   8   9       14.80       13.47        0.70 o
  -1   8   9       22.90       23.87        1.00 o
   0   8   9        5.50        7.20        0.70 o
   1   8   9       24.60       23.06        1.20 o
   2   8   9       13.70       11.46        1.00 o
   3   8   9      230.60      223.47        7.10 o
   4   8   9      168.50      165.28        4.80 o
   5   8   9        1.20        1.90        0.80 <
   6   8   9       75.50       78.77        3.10 o
   7   8   9       33.10       32.41        3.30 o
   8   8   9        2.40        1.83        1.70 <
   9   8   9        5.10        7.70        2.00 <
  -8   9   9       20.70       12.54        3.40 o
  -7   9   9       22.00       22.30        1.80 o
  -6   9   9        3.60        2.91        1.00 o
  -5   9   9       21.70       24.28        0.90 o
  -4   9   9       14.70       17.32        0.80 o
  -3   9   9      351.60      346.96        7.00 o
  -2   9   9       39.20       38.34        1.20 o
  -1   9   9       47.60       51.06        1.50 o
   0   9   9       10.40       11.16        0.80 o
   1   9   9       46.80       50.43        1.60 o
   2   9   9       39.80       39.90        1.50 o
   3   9   9      354.40      346.76        9.70 o
   4   9   9       16.70       18.03        1.20 o
   5   9   9       22.20       24.14        1.50 o
   6   9   9        5.30        3.28        1.10 o
   7   9   9       21.00       22.59        2.10 o
   8   9   9       18.10       11.92        2.50 o
  -8  10   9        5.10        7.15        1.90 <
  -7  10   9       -0.40        0.20        1.64 <
  -6  10   9        5.70        6.00        1.30 o
  -5  10   9       21.10       20.82        1.10 o
  -4  10   9       85.00       85.47        2.30 o
  -3  10   9       39.30       43.30        1.30 o
  -2  10   9       78.50       79.52        2.00 o
  -1  10   9      157.10      147.83        3.60 o
   0  10   9        1.90        1.63        0.70 <
   1  10   9      160.50      152.68        4.50 o
   2  10   9       78.80       76.84        2.30 o
   3  10   9       42.00       45.27        1.90 o
   4  10   9       88.50       84.15        2.90 o
   5  10   9       20.50       20.62        1.40 o
   6  10   9        5.00        5.71        1.30 o
   7  10   9       -1.00        0.26        3.00 <
   8  10   9        6.10        7.48        2.20 <
  -8  11   9        2.50        4.24        2.20 <
  -7  11   9       10.80       12.51        1.70 o
  -6  11   9        5.90        6.09        1.40 o
  -5  11   9       67.10       65.59        2.40 o
  -4  11   9       10.80       13.86        0.90 o
  -3  11   9       47.50       50.74        1.40 o
  -2  11   9       10.50       12.93        0.70 o
  -1  11   9        1.80        1.99        0.60 o
   0  11   9       18.50       18.36        1.10 o
   1  11   9        1.10        1.92        0.80 <
   2  11   9       11.60       12.14        0.90 o
   3  11   9       46.50       52.39        2.00 o
   4  11   9       11.80       13.24        1.10 o
   5  11   9       68.40       64.24        2.70 o
   6  11   9        4.70        6.11        1.60 <
   7  11   9       14.60       11.84        2.80 o
   8  11   9        3.80        4.35        2.30 <
  -7  12   9        0.30        0.21        2.30 <
  -6  12   9       16.30       17.52        1.40 o
  -5  12   9        6.30        8.77        0.90 o
  -4  12   9       35.80       37.41        1.60 o
  -3  12   9        3.80        3.10        0.80 o
  -2  12   9       62.70       59.86        1.70 o
  -1  12   9       91.50       92.38        2.90 o
   0  12   9        3.30        5.02        0.80 o
   1  12   9       96.90       92.81        3.00 o
   2  12   9       65.10       59.38        2.00 o
   3  12   9        3.60        3.08        1.10 o
   4  12   9       32.80       36.37        1.90 o
   5  12   9        4.70        8.57        1.40 o
   6  12   9       14.60       17.23        2.50 o
   7  12   9       -1.10        0.19        1.70 <
  -7  13   9        8.50        5.73        3.30 <
  -6  13   9        7.20        9.67        1.20 o
  -5  13   9       18.20       16.98        1.50 o
  -4  13   9       24.20       23.61        1.50 o
  -3  13   9        7.80        9.18        0.90 o
  -2  13   9       19.80       20.75        1.00 o
  -1  13   9       58.40       58.31        2.00 o
   0  13   9        5.70        7.71        1.00 o
   1  13   9       53.20       58.33        2.00 o
   2  13   9       18.70       20.36        1.30 o
   3  13   9        7.60        9.91        1.10 o
   4  13   9       21.50       22.67        1.70 o
   5  13   9       21.40       18.07        2.50 o
   6  13   9        6.70        9.49        2.80 <
   7  13   9        8.60        5.87        2.70 o
  -6  14   9        4.80        4.13        2.10 <
  -5  14   9       62.20       64.55        3.40 o
  -4  14   9       52.30       54.38        2.40 o
  -3  14   9       14.30       15.67        1.40 o
  -2  14   9       44.40       44.60        2.30 o
  -1  14   9        5.30        6.09        0.90 o
   0  14   9       43.60       36.98        1.90 o
   1  14   9        6.40        6.47        1.20 o
   2  14   9       40.70       44.86        1.70 o
   3  14   9       12.30       16.23        1.50 o
   4  14   9       62.00       54.03        4.40 o
   5  14   9       73.30       64.75        5.30 o
   6  14   9        0.20        3.88        1.97 <
  -5  15   9       18.00       18.63        1.90 o
  -4  15   9       38.50       42.88        2.60 o
  -3  15   9       20.90       20.08        2.10 o
  -2  15   9       17.50       20.05        1.60 o
  -1  15   9       45.90       48.14        2.60 o
   0  15   9       27.80       28.99        1.50 o
   1  15   9       46.50       47.96        2.80 o
   2  15   9       20.00       19.80        1.50 o
   3  15   9       17.40       19.62        2.20 o
   4  15   9       37.40       41.69        3.50 o
   5  15   9       15.40       18.89        2.80 o
  -4  16   9       12.40       18.55        2.40 o
  -3  16   9        6.00        6.02        1.80 o
  -2  16   9       23.20       23.26        2.50 o
  -1  16   9       69.50       65.56        4.90 o
   0  16   9       -1.00        0.08        3.40 <
   1  16   9       73.90       64.87        4.50 o
   2  16   9       25.80       23.79        3.00 o
   3  16   9       10.40        6.34        2.30 o
   4  16   9       15.50       18.11        2.60 o
  -3  17   9       27.60       32.16        4.60 o
  -2  17   9        3.30        0.83        2.30 <
  -1  17   9        2.80        2.98        2.00 <
   0  17   9        3.30        0.86        1.70 <
   1  17   9        3.50        3.14        2.00 <
   3  17   9       32.30       32.84        3.90 o
  -1  18   9        0.30        2.42        1.97 <
   0  18   9        3.40        4.22        2.20 <
   1  18   9        6.80        2.11        4.50 <
   0   0  10        1.50        0.52        0.80 <
   1   0  10        0.20        0.00        0.27 <
   2   0  10      140.00      137.54        4.10 o
   3   0  10       96.80       92.35        3.20 o
   4   0  10       95.80      102.44        3.10 o
   5   0  10       19.20       19.87        0.60 o
   6   0  10        3.10        6.97        0.40 o
   7   0  10      192.50      173.00        4.50 o
   8   0  10        1.50        0.03        0.70 <
   9   0  10       37.10       36.63        2.50 o
  10   0  10       29.90       27.11        4.20 o
 -10   1  10       26.30       23.41        3.60 o
  -9   1  10        9.20        9.33        1.50 o
  -8   1  10        4.70        4.16        0.90 o
  -7   1  10       72.30       79.80        2.40 o
  -6   1  10        4.80        5.43        0.50 o
  -5   1  10       76.60       84.22        1.90 o
  -4   1  10        7.00        7.14        0.70 o
  -3   1  10      137.50      148.79        3.90 o
  -2   1  10      239.60      231.84        5.50 o
  -1   1  10      511.60      510.21       10.00 o
   0   1  10       84.00       88.45        1.80 o
   1   1  10      514.40      518.23        9.50 o
   2   1  10      227.40      229.76        9.60 o
   3   1  10      126.70      146.67        6.00 o
   4   1  10        3.70        6.75        1.50 <
   5   1  10       82.90       86.42        2.70 o
   6   1  10        4.70        5.33        0.70 o
   7   1  10       70.70       80.30        2.20 o
   8   1  10        4.30        4.42        0.60 o
   9   1  10       10.00        9.10        1.50 o
  10   1  10       24.70       23.80        3.90 o
  -9   2  10        3.20        2.58        1.00 o
  -8   2  10       13.20       16.63        2.10 o
  -7   2  10        4.60        4.17        0.90 o
  -6   2  10        9.30       10.94        0.80 o
  -5   2  10       62.90       65.07        1.90 o
  -4   2  10      129.50      128.15        4.10 o
  -3   2  10       65.80       61.24        2.20 o
  -2   2  10      329.70      320.70        7.30 o
  -1   2  10      167.30      174.94        3.00 o
   0   2  10      454.70      457.13        8.50 o
   1   2  10      168.90      171.88        3.40 o
   2   2  10      315.80      315.15        9.10 o
   3   2  10       61.20       60.02        3.60 o
   4   2  10      136.20      126.87        4.30 o
   5   2  10       61.20       63.06        2.40 o
   6   2  10        9.40       11.57        0.90 o
   7   2  10        3.10        3.73        0.70 o
   8   2  10       17.10       16.08        1.40 o
   9   2  10        3.80        2.61        1.30 <
  -9   3  10       30.80       28.79        2.60 o
  -8   3  10       11.10        9.98        2.30 o
  -7   3  10        7.30        9.07        0.80 o
  -6   3  10       12.10       12.23        0.80 o
  -5   3  10      143.60      138.25        3.80 o
  -4   3  10       88.10       88.97        2.50 o
  -3   3  10        5.60        4.73        0.40 o
  -2   3  10        2.00        3.73        0.20 o
  -1   3  10      245.90      251.64        4.30 o
   0   3  10       53.90       44.18        1.20 o
   1   3  10      249.10      253.58        5.00 o
   2   3  10        3.00        4.49        1.10 <
   3   3  10        3.10        4.58        2.10 <
   4   3  10       87.40       87.49        4.40 o
   5   3  10      136.70      138.73        4.70 o
   6   3  10       10.20       12.74        1.00 o
   7   3  10        7.90        8.63        1.30 o
   8   3  10       11.10        9.88        1.20 o
   9   3  10       28.20       28.45        2.50 o
  -9   4  10        7.90        7.50        2.00 o
  -8   4  10       71.20       71.66        3.40 o
  -7   4  10       14.40       16.19        1.10 o
  -6   4  10      143.60      149.41        4.30 o
  -5   4  10       43.80       43.13        1.40 o
  -4   4  10      286.00      293.48        6.10 o
  -3   4  10      111.90      115.61        2.30 o
  -2   4  10      465.90      467.16        7.20 o
  -1   4  10       60.00       61.31        1.30 o
   0   4  10       36.20       36.56        1.10 o
   1   4  10       60.30       62.97        1.80 o
   2   4  10      466.40      469.14       17.40 o
   3   4  10      109.50      112.60        3.80 o
   4   4  10      293.80      297.66        9.20 o
   5   4  10       48.00       41.32        2.90 o
   6   4  10      148.60      148.82        7.30 o
   7   4  10       13.20       16.54        1.20 o
   8   4  10       73.50       70.44        3.40 o
   9   4  10        7.90        6.97        2.00 o
  -9   5  10       10.50       11.05        2.20 o
  -8   5  10        4.00        4.82        1.20 o
  -7   5  10       16.90       18.41        1.10 o
  -6   5  10       30.20       32.96        1.40 o
  -5   5  10      155.00      157.38        4.10 o
  -4   5  10      160.20      154.62        3.80 o
  -3   5  10       43.80       47.73        1.20 o
  -2   5  10      124.50      120.69        2.20 o
  -1   5  10      115.50      126.59        2.30 o
   0   5  10      259.40      259.15        5.30 o
   1   5  10      113.30      121.68        2.40 o
   2   5  10      128.70      122.22        4.10 o
   3   5  10       42.90       46.65        1.80 o
   4   5  10      154.00      157.39        5.70 o
   5   5  10      160.60      153.84        7.40 o
   6   5  10       30.00       33.87        2.20 o
   7   5  10       18.10       18.82        1.50 o
   8   5  10        2.10        5.02        1.30 <
   9   5  10       12.40       11.29        2.00 o
  -9   6  10       42.30       38.03        3.40 o
  -8   6  10        5.20        4.98        1.00 o
  -7   6  10        7.00        4.58        0.90 o
  -6   6  10        5.10        6.60        0.80 o
  -5   6  10       78.60       77.71        2.50 o
  -4   6  10       20.70       21.75        1.10 o
  -3   6  10      108.00      110.50        2.40 o
  -2   6  10      300.20      297.76        4.90 o
  -1   6  10       55.60       55.07        1.40 o
   0   6  10       56.30       54.31        1.60 o
   1   6  10       53.30       55.43        1.50 o
   2   6  10      301.70      299.62        8.90 o
   3   6  10      110.20      113.86        3.70 o
   4   6  10       23.50       22.14        1.60 o
   5   6  10       82.20       81.64        4.10 o
   6   6  10        5.70        6.57        1.00 o
   7   6  10        5.50        4.36        1.30 o
   8   6  10        3.90        4.86        1.50 <
   9   6  10       41.40       39.24        3.50 o
  -9   7  10        4.50        9.15        2.00 <
  -8   7  10        6.00        5.53        1.60 o
  -7   7  10       16.10       17.19        1.20 o
  -6   7  10       52.90       55.98        1.80 o
  -5   7  10      219.50      223.68        5.70 o
  -4   7  10       62.20       64.13        1.70 o
  -3   7  10      367.60      359.42        6.60 o
  -2   7  10       45.00       43.78        1.20 o
  -1   7  10      182.70      183.43        3.70 o
   0   7  10       94.50       91.97        2.20 o
   1   7  10      178.50      179.22        4.60 o
   2   7  10       41.10       41.14        1.70 o
   3   7  10      350.10      360.46       12.70 o
   4   7  10       66.70       66.64        3.00 o
   5   7  10      217.40      226.83        9.80 o
   6   7  10       52.20       57.26        2.70 o
   7   7  10       18.00       17.46        1.80 o
   8   7  10        4.20        5.22        1.60 <
   9   7  10        8.60        9.43        4.20 <
  -8   8  10        7.20       10.67        1.90 o
  -7   8  10       13.10       13.17        1.00 o
  -6   8  10      121.80      110.50        3.70 o
  -5   8  10        7.30        8.48        0.80 o
  -4   8  10      323.30      308.98        7.70 o
  -3   8  10       53.80       56.44        1.40 o
  -2   8  10      179.30      173.46        3.70 o
  -1   8  10       14.30       15.18        0.80 o
   0   8  10        6.70        8.35        0.70 o
   1   8  10       16.20       15.62        1.20 o
   2   8  10      171.60      169.72        4.90 o
   3   8  10       55.90       57.35        2.30 o
   4   8  10      309.80      308.72       13.10 o
   5   8  10        7.30        8.54        1.10 o
   6   8  10      114.10      109.10        4.50 o
   7   8  10       11.90       12.81        1.80 o
   8   8  10       13.00       11.67        2.10 o
  -8   9  10       11.60       15.33        2.60 o
  -7   9  10        4.80        9.01        1.30 o
  -6   9  10       13.20       14.02        1.10 o
  -5   9  10       93.00       96.04        3.00 o
  -4   9  10       33.80       35.90        1.20 o
  -3   9  10      514.70      473.30       10.80 o
  -2   9  10        0.40        0.00        0.63 <
  -1   9  10      166.50      151.88        3.80 o
   0   9  10       39.60       37.09        1.40 o
   1   9  10      157.70      151.57        4.60 o
   2   9  10       -0.20        0.11        0.80 <
   3   9  10      508.60      471.63       18.90 o
   4   9  10       30.40       34.89        1.60 o
   5   9  10       94.60       95.11        3.50 o
   6   9  10       10.40       13.83        1.40 o
   7   9  10        7.40        8.59        1.60 o
   8   9  10       18.70       15.48        3.00 o
  -8  10  10       13.80       14.75        2.30 o
  -7  10  10       19.90       17.77        1.90 o
  -6  10  10       30.40       28.49        2.10 o
  -5  10  10       16.10       18.60        1.00 o
  -4  10  10       72.20       70.82        2.30 o
  -3  10  10       44.20       46.64        1.50 o
  -2  10  10       18.20       17.63        0.90 o
  -1  10  10       70.70       70.71        2.20 o
   0  10  10       -0.10        0.27        0.44 <
   1  10  10       67.10       69.47        2.50 o
   2  10  10       14.70       17.98        1.50 o
   3  10  10       43.20       46.14        2.00 o
   4  10  10       67.10       68.27        2.80 o
   5  10  10       16.30       18.61        1.40 o
   6  10  10       27.90       28.81        2.30 o
   7  10  10       14.90       17.29        2.40 o
   8  10  10       10.90       14.20        2.60 o
  -7  11  10        4.10        8.24        2.30 <
  -6  11  10        4.70        5.05        1.30 o
  -5  11  10       18.20       19.71        1.10 o
  -4  11  10       37.50       41.03        1.60 o
  -3  11  10        0.00        0.22        0.01 <
  -2  11  10       39.60       44.64        1.50 o
  -1  11  10       27.50       30.09        1.40 o
   0  11  10       97.90      109.08        2.90 o
   1  11  10       27.70       31.00        1.40 o
   2  11  10       39.40       44.24        1.90 o
   3  11  10       -2.20        0.07        0.90 <
   4  11  10       37.30       41.60        1.90 o
   5  11  10       17.20       19.09        1.40 o
   6  11  10        3.60        4.75        1.30 <
   7  11  10        8.70        8.15        2.50 o
  -7  12  10       13.00       11.58        3.10 o
  -6  12  10        4.00        2.07        1.40 <
  -5  12  10       99.40       94.31        3.90 o
  -4  12  10       46.30       44.04        1.80 o
  -3  12  10       16.30       16.45        0.80 o
  -2  12  10       26.60       30.14        1.10 o
  -1  12  10        0.30        0.78        0.66 <
   0  12  10        1.40        3.00        0.70 <
   1  12  10        0.10        0.86        0.44 <
   2  12  10       26.80       30.91        1.60 o
   3  12  10       14.80       16.85        1.50 o
   4  12  10       42.50       43.58        2.20 o
   5  12  10      114.20       94.27        6.70 o
   6  12  10        0.60        2.10        2.63 <
   7  12  10       10.70       11.59        2.90 o
  -6  13  10        5.90        6.41        2.10 <
  -5  13  10       21.10       25.06        1.40 o
  -4  13  10       21.90       23.83        1.30 o
  -3  13  10       54.40       58.78        2.10 o
  -2  13  10        6.80        6.54        0.80 o
  -1  13  10       24.30       21.92        1.20 o
   0  13  10       10.70       11.05        1.00 o
   1  13  10       25.00       23.12        1.60 o
   2  13  10        6.80        7.08        1.10 o
   3  13  10       59.20       60.82        2.90 o
   4  13  10       23.90       23.06        2.60 o
   5  13  10       27.80       24.94        3.00 o
   6  13  10        2.90        6.77        1.90 <
  -6  14  10        3.20        1.80        2.70 <
  -5  14  10       13.70       16.37        1.70 o
  -4  14  10       39.40       41.42        2.40 o
  -3  14  10       23.90       24.74        1.60 o
  -2  14  10      170.00      158.28        5.70 o
  -1  14  10        2.50        2.18        0.80 o
   0  14  10       24.90       25.24        1.50 o
   1  14  10        0.30        2.36        0.99 <
   2  14  10      158.40      157.49        5.90 o
   3  14  10       26.70       24.68        2.30 o
   4  14  10       37.80       41.01        3.20 o
   5  14  10       14.50       16.46        2.70 o
   6  14  10       -0.20        1.53        1.70 <
  -5  15  10       15.50       18.81        3.00 o
  -4  15  10       26.00       25.75        2.10 o
  -3  15  10       25.20       24.26        2.10 o
  -2  15  10       34.50       41.59        2.50 o
  -1  15  10        6.00        7.14        1.10 o
   0  15  10       16.20       19.53        1.40 o
   1  15  10        4.50        6.73        1.40 o
   2  15  10       40.50       42.16        3.00 o
   3  15  10       24.60       23.87        3.00 o
   4  15  10       28.70       26.52        3.50 o
   5  15  10       19.20       19.15        3.30 o
  -4  16  10        5.00        6.35        2.60 <
  -3  16  10        0.70        0.41        2.34 <
  -2  16  10        0.40        0.33        1.64 <
  -1  16  10        1.90        5.14        1.90 <
   0  16  10        1.50        0.59        1.10 <
   1  16  10        2.70        4.82        1.20 <
   2  16  10       -1.10        0.39        1.80 <
   3  16  10        2.90        0.53        1.90 <
   4  16  10        5.60        6.12        1.90 <
  -3  17  10       44.90       44.74        4.50 o
  -2  17  10        2.50        4.63        2.00 <
  -1  17  10       16.70       21.43        2.90 o
   0  17  10       11.00       14.93        2.00 o
   1  17  10       16.50       21.02        4.10 o
   2  17  10        6.90        4.79        3.60 <
   3  17  10       40.20       44.18        6.40 o
   1   0  11      206.70      221.40        5.50 o
   2   0  11        6.10        7.37        0.60 o
   3   0  11      272.40      276.30       10.30 o
   4   0  11       43.90       50.21        3.80 o
   5   0  11       69.10       59.25        4.00 o
   6   0  11        0.10        0.10        0.38 <
   7   0  11        0.50        0.76        0.42 <
   8   0  11        0.90        0.77        0.95 <
   9   0  11       12.40       10.95        2.10 o
  -9   1  11       51.00       50.26        3.40 o
  -8   1  11       49.80       52.33        2.10 o
  -7   1  11       25.20       25.84        1.00 o
  -6   1  11      109.20      100.59        3.20 o
  -5   1  11      122.80      113.06        4.30 o
  -4   1  11       23.50       23.85        1.20 o
  -3   1  11      189.70      184.11        5.30 o
  -2   1  11       23.40       21.11        0.80 o
  -1   1  11       44.30       45.41        1.20 o
   0   1  11      111.60      103.82        2.50 o
   1   1  11       44.80       44.72        1.40 o
   2   1  11       19.70       20.32        2.10 o
   3   1  11      190.50      181.98        8.00 o
   4   1  11       29.20       25.35        2.20 o
   5   1  11      126.90      109.41        7.40 o
   6   1  11      106.30      100.45        4.50 o
   7   1  11       25.90       25.24        1.60 o
   8   1  11       49.40       51.26        2.50 o
   9   1  11       51.50       50.07        4.70 o
  -9   2  11        1.40        0.96        1.60 <
  -8   2  11        0.60        0.41        0.93 <
  -7   2  11        5.40        6.35        0.60 o
  -6   2  11       94.20       93.97        2.70 o
  -5   2  11        8.80        8.44        1.00 o
  -4   2  11       40.90       38.77        1.90 o
  -3   2  11       90.70       90.09        3.10 o
  -2   2  11       51.40       57.57        1.40 o
  -1   2  11      180.10      192.78        3.20 o
   0   2  11      382.50      379.99        7.50 o
   1   2  11      182.30      196.91        3.80 o
   2   2  11       46.00       56.11        2.10 o
   3   2  11       89.50       90.42        4.80 o
   4   2  11       35.90       37.32        2.80 o
   5   2  11        7.00        8.05        0.60 o
   6   2  11       95.80       94.17        3.90 o
   7   2  11        5.80        6.21        1.00 o
   8   2  11        0.40        0.44        1.01 <
   9   2  11       -0.30        0.95        2.74 <
  -9   3  11        6.50       10.14        1.90 o
  -8   3  11       54.60       60.04        2.50 o
  -7   3  11        8.20        9.42        0.80 o
  -6   3  11      125.40      131.14        4.00 o
  -5   3  11      134.40      131.53        4.00 o
  -4   3  11      137.60      133.65        4.60 o
  -3   3  11        6.40        6.09        1.00 o
  -2   3  11      141.70      148.11        2.70 o
  -1   3  11       29.60       29.24        0.80 o
   0   3  11       95.30       91.00        2.00 o
   1   3  11       30.90       29.44        1.00 o
   2   3  11      142.70      151.30        4.60 o
   3   3  11        7.90        6.21        1.40 o
   4   3  11      131.20      134.56        6.30 o
   5   3  11      131.90      131.17        5.00 o
   6   3  11      129.60      127.68        5.20 o
   7   3  11        8.90        9.39        1.40 o
   8   3  11       56.80       57.85        2.80 o
   9   3  11       15.20       10.17        3.00 o
  -9   4  11       -0.40        3.50        3.42 <
  -8   4  11        1.60        2.82        1.00 <
  -7   4  11        3.10        4.68        0.70 o
  -6   4  11       29.10       33.78        1.30 o
  -5   4  11       26.60       31.79        1.20 o
  -4   4  11      669.20      655.17       14.10 o
  -3   4  11      437.20      435.70        8.80 o
  -2   4  11      658.00      647.73       11.80 o
  -1   4  11      294.30      282.54        5.10 o
   0   4  11      242.40      250.31        4.30 o
   1   4  11      288.00      281.49        6.60 o
   2   4  11      662.90      646.35       26.00 o
   3   4  11      452.90      431.14       20.60 o
   4   4  11      676.20      656.53       27.90 o
   5   4  11       29.20       33.01        1.70 o
   6   4  11       30.00       33.41        1.70 o
   7   4  11        2.50        4.96        0.90 <
   8   4  11        2.30        2.80        1.20 <
   9   4  11        3.50        3.45        2.50 <
  -9   5  11        2.20        4.42        2.40 <
  -8   5  11        6.10        6.18        1.30 o
  -7   5  11       25.90       25.81        1.40 o
  -6   5  11       13.00       12.77        0.90 o
  -5   5  11      201.80      202.69        5.70 o
  -4   5  11       99.20       99.20        2.70 o
  -3   5  11      179.90      186.85        3.50 o
  -2   5  11      104.60      107.01        2.00 o
  -1   5  11       10.10       10.99        0.80 o
   0   5  11       11.30       12.02        0.80 o
   1   5  11       12.00       11.55        0.80 o
   2   5  11      104.10      105.30        3.60 o
   3   5  11      180.90      186.33        8.70 o
   4   5  11      106.40      101.61        4.10 o
   5   5  11      209.60      204.16       13.30 o
   6   5  11       10.30       12.64        1.10 o
   7   5  11       29.00       27.45        2.10 o
   8   5  11        7.50        6.36        1.30 o
   9   5  11        6.10        4.26        2.60 <
  -9   6  11        8.40       10.47        3.10 <
  -8   6  11        9.60        8.00        2.00 o
  -7   6  11       18.50       18.34        1.20 o
  -6   6  11        3.10        2.69        0.60 o
  -5   6  11       20.90       23.26        1.20 o
  -4   6  11       69.50       66.59        2.20 o
  -3   6  11       93.90       88.26        2.20 o
  -2   6  11       36.20       38.86        1.00 o
  -1   6  11      216.10      217.08        4.70 o
   0   6  11       18.80       20.56        0.90 o
   1   6  11      213.30      216.19        5.00 o
   2   6  11       36.00       39.39        1.80 o
   3   6  11       93.00       92.49        6.00 o
   4   6  11       61.20       66.82        3.00 o
   5   6  11       22.40       23.21        1.60 o
   6   6  11        2.30        2.75        1.20 <
   7   6  11       19.10       18.47        1.80 o
   8   6  11        7.10        7.76        1.90 o
   9   6  11       18.10       10.52        3.20 o
  -8   7  11       22.00       18.77        2.40 o
  -7   7  11      130.70      125.01        4.70 o
  -6   7  11        7.30        7.71        0.90 o
  -5   7  11       47.20       50.76        1.90 o
  -4   7  11        9.30        9.04        0.80 o
  -3   7  11      174.80      167.29        3.50 o
  -2   7  11      507.50      481.72        9.40 o
  -1   7  11       44.10       44.99        1.30 o
   0   7  11       27.00       33.44        1.20 o
   1   7  11       45.70       45.05        1.70 o
   2   7  11      517.90      480.09       15.80 o
   3   7  11      164.20      164.15        7.10 o
   4   7  11        9.60        8.25        1.10 o
   5   7  11       50.20       50.51        3.20 o
   6   7  11        9.60        8.28        1.50 o
   7   7  11      133.50      126.35        6.40 o
   8   7  11       19.00       19.17        2.60 o
  -8   8  11       30.80       30.58        2.90 o
  -7   8  11        9.80       12.86        1.40 o
  -6   8  11        2.60        4.18        0.80 o
  -5   8  11       14.60       14.78        1.20 o
  -4   8  11        6.60        7.79        0.90 o
  -3   8  11       78.80       78.78        1.90 o
  -2   8  11        5.90        6.89        0.60 o
  -1   8  11        9.00       10.71        0.80 o
   0   8  11       13.70       15.51        0.80 o
   1   8  11       11.10       11.49        1.10 o
   2   8  11        4.00        7.40        0.70 o
   3   8  11       74.90       78.08        2.90 o
   4   8  11        5.30        6.72        1.30 o
   5   8  11       12.60       14.70        1.40 o
   6   8  11        2.30        3.87        1.10 <
   7   8  11       13.70       12.98        2.00 o
   8   8  11       37.30       30.68        3.60 o
  -8   9  11        7.30        8.03        2.40 o
  -7   9  11       16.00       16.69        2.20 o
  -6   9  11       81.40       72.31        2.90 o
  -5   9  11       19.90       20.65        1.20 o
  -4   9  11       43.80       43.20        1.70 o
  -3   9  11        0.40        0.86        0.63 <
  -2   9  11      207.60      213.12        4.70 o
  -1   9  11        7.80       10.96        0.80 o
   0   9  11       31.40       32.50        1.30 o
   1   9  11       10.00       10.50        1.10 o
   2   9  11      211.70      216.30        7.00 o
   3   9  11        0.30        0.82        1.20 <
   4   9  11       47.00       43.90        2.10 o
   5   9  11       23.40       20.80        1.60 o
   6   9  11       73.10       73.77        3.80 o
   7   9  11       17.00       16.51        2.40 o
   8   9  11        7.40        8.82        2.00 o
  -8  10  11       11.90       11.92        2.90 o
  -7  10  11        0.70        0.43        3.01 <
  -6  10  11        8.20        8.48        1.50 o
  -5  10  11        7.10        7.39        0.70 o
  -4  10  11       18.10       18.10        1.00 o
  -3  10  11      141.60      126.73        3.60 o
  -2  10  11      127.70      121.56        3.30 o
  -1  10  11       28.50       29.75        1.40 o
   0  10  11      147.80      153.65        4.60 o
   1  10  11       35.60       30.64        1.90 o
   2  10  11      126.60      123.77        5.00 o
   3  10  11      137.50      125.08        4.40 o
   4  10  11       16.60       18.88        1.50 o
   5  10  11        4.70        6.88        1.10 o
   6  10  11        8.30        8.56        2.10 o
   7  10  11        0.60        0.47        2.79 <
   8  10  11       13.50       11.98        5.10 <
  -7  11  11       21.10       20.01        2.60 o
  -6  11  11        6.20        6.86        1.50 o
  -5  11  11       44.80       44.73        1.80 o
  -4  11  11        3.90        4.06        0.80 o
  -3  11  11       25.30       27.60        1.30 o
  -2  11  11        2.70        2.69        0.70 o
  -1  11  11        9.30        8.05        0.90 o
   0  11  11       10.80       12.27        1.20 o
   1  11  11        9.30        8.10        1.10 o
   2  11  11        2.90        2.93        0.90 o
   3  11  11       30.00       28.37        1.80 o
   4  11  11        3.40        4.20        1.00 o
   5  11  11       42.30       44.32        3.20 o
   6  11  11        9.70        6.86        1.90 o
   7  11  11       20.40       20.40        2.70 o
  -7  12  11        5.00        5.98        3.00 <
  -6  12  11       19.10       19.41        2.50 o
  -5  12  11        8.90        9.94        1.00 o
  -4  12  11        8.00        9.12        1.00 o
  -3  12  11        5.40        5.63        0.60 o
  -2  12  11       50.10       48.03        1.70 o
  -1  12  11      110.40      105.59        3.30 o
   0  12  11       31.30       36.06        1.60 o
   1  12  11      104.70      105.33        3.60 o
   2  12  11       50.30       48.43        2.20 o
   3  12  11        5.60        5.50        1.20 o
   4  12  11        8.00        8.80        1.40 o
   5  12  11        6.30        9.85        1.70 o
   6  12  11       15.60       19.06        2.30 o
   7  12  11        8.60        5.98        2.80 o
  -6  13  11        2.70        5.70        3.20 <
  -5  13  11       20.50       21.84        1.50 o
  -4  13  11        7.10        8.39        1.10 o
  -3  13  11       30.20       27.49        1.60 o
  -2  13  11       39.30       43.85        1.60 o
  -1  13  11        1.60        2.92        0.70 <
   0  13  11        6.40        6.10        1.10 o
   1  13  11        1.90        2.75        1.10 <
   2  13  11       45.80       44.59        2.30 o
   3  13  11       27.20       26.34        2.40 o
   4  13  11       10.30        8.40        2.00 o
   5  13  11       28.00       21.52        3.20 o
   6  13  11        7.10        5.88        2.50 <
  -5  14  11       21.40       24.13        3.10 o
  -4  14  11       35.30       35.69        2.20 o
  -3  14  11        6.90        8.52        1.20 o
  -2  14  11       84.70       79.97        3.10 o
  -1  14  11        0.40        1.10        0.89 <
   0  14  11       87.50       82.26        3.60 o
   1  14  11        0.20        0.97        0.89 <
   2  14  11       83.00       79.47        4.00 o
   3  14  11        7.80        8.31        2.40 o
   4  14  11       38.90       35.99        3.40 o
   5  14  11       20.00       23.95        3.30 o
  -4  15  11       43.80       46.08        3.20 o
  -3  15  11       69.60       69.06        3.60 o
  -2  15  11       32.60       35.96        2.60 o
  -1  15  11       11.10       15.20        1.20 o
   0  15  11        0.80        0.37        1.61 <
   1  15  11       15.40       15.54        1.70 o
   2  15  11       37.10       36.14        3.40 o
   3  15  11       76.50       69.14        8.20 o
   4  15  11       51.30       46.58        5.10 o
  -3  16  11       60.50       73.25        5.10 o
  -2  16  11       -0.30        0.88        1.64 <
  -1  16  11       82.70       74.34        6.30 o
   0  16  11       -1.20        0.22        1.90 <
   1  16  11       85.80       74.60        5.60 o
   2  16  11        1.30        1.12        2.40 <
   3  16  11       60.70       73.13        8.20 o
  -2  17  11        4.30        5.36        2.30 <
  -1  17  11        3.70        3.96        2.50 <
   0  17  11        2.00        0.47        2.30 <
   1  17  11        5.40        4.00        3.40 <
   2  17  11        6.10        5.40        3.00 <
   0   0  12      343.30      323.28       13.00 o
   1   0  12       67.20       66.13        1.60 o
   2   0  12        9.80        7.95        0.90 o
   3   0  12       -2.40        0.33        1.20 <
   4   0  12       86.80       83.07        5.00 o
   5   0  12       29.80       34.62        3.80 o
   6   0  12       31.10       44.05        3.50 o
   7   0  12       74.50       73.35        2.80 o
   8   0  12        3.70        5.77        2.10 <
   9   0  12      127.40      132.63        7.30 o
  -9   1  12        7.80        6.58        1.90 o
  -8   1  12        7.60        9.70        2.00 o
  -7   1  12       10.00       10.41        0.50 o
  -6   1  12      100.90      107.65        4.80 o
  -5   1  12      122.70      125.35        4.40 o
  -4   1  12       62.40       61.31        2.50 o
  -3   1  12      151.10      137.95        4.70 o
  -2   1  12      103.70       99.27        2.60 o
  -1   1  12       18.90       21.65        0.70 o
   0   1  12       12.00       13.18        0.60 o
   1   1  12       20.90       24.74        0.80 o
   2   1  12      108.50      100.49        3.20 o
   3   1  12      139.60      135.21        5.90 o
   4   1  12       61.40       62.27        3.80 o
   5   1  12      125.40      127.10        8.20 o
   6   1  12      101.40      107.39        6.90 o
   7   1  12        9.50       10.26        1.00 o
   8   1  12        8.90        9.57        1.20 o
   9   1  12        5.00        6.32        2.50 <
  -9   2  12        0.90        4.32        3.79 <
  -8   2  12        2.30        1.27        1.80 <
  -7   2  12       31.80       31.71        1.20 o
  -6   2  12        7.70       12.34        1.00 o
  -5   2  12      156.60      157.78        5.80 o
  -4   2  12       14.30       15.99        1.10 o
  -3   2  12      330.90      321.44        9.20 o
  -2   2  12        5.60        6.99        0.50 o
  -1   2  12       29.50       30.94        0.90 o
   0   2  12       25.60       30.71        0.90 o
   1   2  12       29.50       31.45        1.00 o
   2   2  12        9.10        7.14        2.10 o
   3   2  12      325.60      323.88       13.60 o
   4   2  12       12.30       16.36        1.90 o
   5   2  12      159.50      158.50        8.50 o
   6   2  12        9.70       13.85        0.70 o
   7   2  12       29.60       31.27        2.00 o
   8   2  12        4.30        1.52        2.00 <
   9   2  12        4.10        4.10        2.70 <
  -9   3  12       25.20       17.55        4.80 o
  -8   3  12        1.40        1.66        1.70 <
  -7   3  12       13.90       18.74        0.80 o
  -6   3  12        8.90       12.53        0.50 o
  -5   3  12       71.80       78.59        3.10 o
  -4   3  12      150.40      162.59        5.80 o
  -3   3  12        5.00        7.72        0.90 o
  -2   3  12      549.40      545.72        9.80 o
  -1   3  12       39.40       35.06        1.00 o
   0   3  12     1013.00      952.76       17.30 o
   1   3  12       35.80       35.38        1.10 o
   2   3  12      559.30      549.16       16.20 o
   3   3  12        6.60        7.87        1.90 o
   4   3  12      159.00      163.50        8.10 o
   5   3  12       65.40       78.68        5.00 o
   6   3  12        8.30       12.36        1.00 o
   7   3  12       15.50       18.58        1.30 o
   8   3  12        2.00        1.73        1.90 <
   9   3  12       18.20       17.50        3.40 o
  -9   4  12        5.30        2.05        3.00 <
  -8   4  12       17.60       16.85        2.00 o
  -7   4  12       56.70       56.45        2.20 o
  -6   4  12       35.90       35.98        1.60 o
  -5   4  12      143.80      142.27        3.60 o
  -4   4  12       22.90       23.39        1.40 o
  -3   4  12       51.10       56.66        2.00 o
  -2   4  12       70.30       72.78        1.70 o
  -1   4  12       66.80       68.99        1.50 o
   0   4  12        2.50        4.17        0.40 o
   1   4  12       65.50       67.71        1.70 o
   2   4  12       75.50       73.73        2.80 o
   3   4  12       51.30       55.64        2.50 o
   4   4  12       24.40       24.58        2.90 o
   5   4  12      146.40      141.81        5.90 o
   6   4  12       35.30       35.75        1.90 o
   7   4  12       55.30       56.88        3.00 o
   8   4  12       22.90       16.59        2.80 o
   9   4  12        0.50        1.90        3.39 <
  -9   5  12       37.40       34.56        4.10 o
  -8   5  12        3.40        2.17        2.30 <
  -7   5  12       14.70       14.88        1.10 o
  -6   5  12       14.90       18.35        0.90 o
  -5   5  12       52.50       57.30        2.00 o
  -4   5  12       15.50       15.79        0.90 o
  -3   5  12      581.90      563.90       13.30 o
  -2   5  12       33.60       35.99        1.00 o
  -1   5  12       54.30       57.30        1.40 o
   0   5  12        5.60        6.14        0.80 o
   1   5  12       50.70       52.91        1.70 o
   2   5  12       32.30       34.45        3.50 o
   3   5  12      594.10      562.39       28.70 o
   4   5  12       20.60       15.84        3.10 o
   5   5  12       49.10       56.40        3.20 o
   6   5  12       15.60       18.67        1.40 o
   7   5  12       13.20       14.73        1.20 o
   8   5  12        2.10        2.26        2.60 <
   9   5  12       33.20       34.98        4.00 o
  -8   6  12       -0.30        2.74        3.07 <
  -7   6  12       17.60       18.56        1.20 o
  -6   6  12        4.50        3.70        0.80 o
  -5   6  12       69.80       65.88        2.30 o
  -4   6  12        7.60        9.88        0.80 o
  -3   6  12        9.10       10.22        0.60 o
  -2   6  12      111.10      110.24        2.40 o
  -1   6  12        1.10        2.25        0.60 <
   0   6  12      139.60      138.31        3.30 o
   1   6  12        0.80        2.01        1.07 <
   2   6  12      110.10      110.14        4.30 o
   3   6  12        4.50        9.07        2.50 <
   4   6  12        6.80        9.69        0.90 o
   5   6  12       69.60       63.58        3.30 o
   6   6  12        2.00        3.75        1.00 <
   7   6  12       16.20       17.65        1.60 o
   8   6  12       -0.10        2.81        1.33 <
  -8   7  12       17.10       19.07        3.50 o
  -7   7  12        8.10        8.89        2.00 o
  -6   7  12        3.80        4.45        0.70 o
  -5   7  12       49.00       49.80        2.00 o
  -4   7  12       33.50       35.79        1.30 o
  -3   7  12      225.80      216.04        4.90 o
  -2   7  12       72.40       79.28        1.90 o
  -1   7  12       61.00       64.51        2.10 o
   0   7  12       47.40       47.80        1.70 o
   1   7  12       67.90       66.02        2.30 o
   2   7  12       81.80       80.88        3.10 o
   3   7  12      223.10      217.29       12.60 o
   4   7  12       31.60       37.15        2.30 o
   5   7  12       50.40       49.89        2.80 o
   6   7  12        2.70        4.77        0.80 o
   7   7  12        7.60        8.93        1.70 o
   8   7  12       17.20       19.13        3.30 o
  -8   8  12        3.20        3.13        2.40 <
  -7   8  12        0.80        0.68        3.22 <
  -6   8  12       31.80       35.21        1.60 o
  -5   8  12       42.20       42.91        2.00 o
  -4   8  12       58.80       60.75        2.10 o
  -3   8  12       13.20       15.08        0.70 o
  -2   8  12       22.90       28.48        0.90 o
  -1   8  12       67.50       72.49        2.00 o
   0   8  12        3.60        4.48        0.70 o
   1   8  12       74.30       72.89        2.80 o
   2   8  12       20.80       27.24        1.50 o
   3   8  12       11.70       14.51        1.80 o
   4   8  12       59.00       63.16        3.50 o
   5   8  12       45.60       42.15        2.70 o
   6   8  12       34.20       35.59        2.20 o
   7   8  12        1.10        0.63        1.20 <
   8   8  12        4.10        3.62        3.40 <
  -8   9  12       15.30        9.98        3.90 o
  -7   9  12        0.40        2.20        2.28 <
  -6   9  12        6.70        7.46        1.30 o
  -5   9  12       17.40       19.59        1.50 o
  -4   9  12       50.70       50.48        1.90 o
  -3   9  12       30.20       32.69        1.10 o
  -2   9  12       58.50       61.40        1.70 o
  -1   9  12        4.80        6.19        0.80 o
   0   9  12       40.70       46.34        1.70 o
   1   9  12        4.30        6.24        1.10 o
   2   9  12       59.70       58.67        2.40 o
   3   9  12       27.20       33.01        2.60 o
   4   9  12       47.20       50.47        2.60 o
   5   9  12       20.30       19.62        1.80 o
   6   9  12        4.80        7.24        1.40 o
   7   9  12        3.10        2.26        1.40 <
   8   9  12       11.60       10.13        3.90 o
  -7  10  12        3.60        5.50        1.80 <
  -6  10  12       49.10       45.30        3.70 o
  -5  10  12        0.50        0.77        0.85 <
  -4  10  12       26.90       28.33        1.50 o
  -3  10  12       12.50       15.49        0.90 o
  -2  10  12       59.50       69.64        2.00 o
  -1  10  12        3.30        4.02        0.70 o
   0  10  12       -0.10        0.03        0.44 <
   1  10  12        4.10        3.81        1.10 o
   2  10  12       63.20       70.44        2.90 o
   3  10  12       11.60       14.90        2.00 o
   4  10  12       26.10       27.23        1.60 o
   5  10  12        0.60        0.58        1.70 <
   6  10  12       55.80       46.07        4.30 o
   7  10  12        7.00        5.66        1.90 o
  -7  11  12        1.40        0.97        2.00 <
  -6  11  12        5.50        4.56        2.00 <
  -5  11  12        5.80        7.11        1.30 o
  -4  11  12       17.90       18.78        1.10 o
  -3  11  12       17.70       18.71        1.10 o
  -2  11  12       15.00       18.61        1.00 o
  -1  11  12       33.90       30.91        1.50 o
   0  11  12        1.20        0.42        1.00 <
   1  11  12       29.80       31.24        2.10 o
   2  11  12       16.10       19.19        1.80 o
   3  11  12       16.40       17.36        1.70 o
   4  11  12       19.80       18.49        1.80 o
   5  11  12        3.10        7.32        2.00 <
   6  11  12        3.20        4.51        1.50 <
   7  11  12        0.50        0.94        6.22 <
  -6  12  12       -1.60        0.40        2.20 <
  -5  12  12       59.10       58.06        3.00 o
  -4  12  12       12.70       14.74        1.10 o
  -3  12  12       25.40       24.99        1.20 o
  -2  12  12       18.70       21.51        1.20 o
  -1  12  12       -0.30        0.37        0.77 <
   0  12  12       52.40       56.68        2.10 o
   1  12  12        0.10        0.33        0.63 <
   2  12  12       19.10       21.73        1.50 o
   3  12  12       28.30       26.45        2.30 o
   4  12  12       12.20       14.51        2.00 o
   5  12  12       59.10       56.90        4.40 o
   6  12  12       -0.80        0.42        3.04 <
  -6  13  12       11.40       13.68        3.40 o
  -5  13  12        7.80       10.87        1.80 o
  -4  13  12        7.80        8.49        1.10 o
  -3  13  12        4.50        4.05        1.00 o
  -2  13  12       14.80       14.72        1.00 o
  -1  13  12       27.30       28.72        1.50 o
   0  13  12       15.20       18.11        1.20 o
   1  13  12       25.70       27.39        1.90 o
   2  13  12       15.30       14.89        1.60 o
   3  13  12        2.20        3.83        1.80 <
   4  13  12        7.90        8.06        1.90 o
   5  13  12       11.10       10.98        2.40 o
   6  13  12       13.50       13.63        2.60 o
  -5  14  12        6.20       12.51        2.00 o
  -4  14  12       18.90       17.23        2.40 o
  -3  14  12       15.10       12.95        1.60 o
  -2  14  12        7.20        7.37        1.40 o
  -1  14  12        2.00        1.30        0.90 <
   0  14  12        1.00        0.03        1.80 <
   1  14  12        2.20        1.28        1.20 <
   2  14  12        7.70        7.21        1.80 o
   3  14  12        7.00       12.88        4.50 <
   4  14  12       11.70       18.23        2.20 o
   5  14  12       13.00       12.87        2.70 o
  -4  15  12       20.60       13.88        4.20 o
  -3  15  12       14.40       17.45        1.80 o
  -2  15  12       33.40       38.56        2.70 o
  -1  15  12        4.50        5.60        1.40 o
   0  15  12       87.90       86.90        4.70 o
   1  15  12        4.70        5.80        1.50 o
   2  15  12       36.90       38.67        3.60 o
   3  15  12       18.30       17.90        4.80 o
   4  15  12       16.80       14.50        4.30 o
  -3  16  12       18.40       17.98        3.90 o
  -2  16  12        4.60       12.81        1.60 <
  -1  16  12        7.80        5.53        2.50 o
   0  16  12        9.50        9.89        2.60 o
   1  16  12        3.40        5.60        1.60 <
   2  16  12        9.70       13.24        4.10 <
   3  16  12       21.60       18.25        4.70 o
   1   0  13       98.70      102.35        2.30 o
   2   0  13       -0.60        0.09        0.62 <
   3   0  13      330.30      328.46       14.90 o
   4   0  13       92.20       99.14        5.10 o
   5   0  13       48.40       50.32        4.20 o
   6   0  13       53.50       46.44        4.90 o
   7   0  13        0.20        0.10        1.52 <
   8   0  13       -0.70        0.46        4.52 <
   9   0  13        6.40        2.06        2.40 <
  -9   1  13       11.80        9.13        5.60 <
  -8   1  13        6.10        8.39        2.50 <
  -7   1  13       24.50       23.74        2.60 o
  -6   1  13       52.10       54.87        5.30 o
  -5   1  13        7.80        7.82        0.50 o
  -4   1  13       56.10       53.75        2.30 o
  -3   1  13       75.80       76.85        3.00 o
  -2   1  13       35.00       34.60        1.20 o
  -1   1  13        5.00        5.38        0.40 o
   0   1  13      197.80      199.03        5.00 o
   1   1  13        3.80        5.32        0.40 o
   2   1  13       33.00       35.16        1.80 o
   3   1  13       77.40       79.82        4.40 o
   4   1  13       57.70       53.42        3.50 o
   5   1  13        6.60        7.37        2.00 o
   6   1  13       53.40       54.81        4.90 o
   7   1  13       20.20       23.87        2.50 o
   8   1  13        6.50        8.69        2.50 <
   9   1  13        2.70        9.25        3.60 <
  -9   2  13       -1.90        3.05        3.60 <
  -8   2  13        6.00        5.26        2.20 <
  -7   2  13        8.80       13.36        0.90 o
  -6   2  13        6.90        6.10        1.10 o
  -5   2  13      105.90      110.65        4.90 o
  -4   2  13       29.70       31.34        1.80 o
  -3   2  13      278.40      280.02        9.20 o
  -2   2  13       31.40       32.58        1.10 o
  -1   2  13        6.40        8.46        0.40 o
   0   2  13        0.90        1.47        0.95 <
   1   2  13        7.30        9.39        0.50 o
   2   2  13       29.40       35.06        2.30 o
   3   2  13      275.80      280.77       13.50 o
   4   2  13       28.50       29.27        2.70 o
   5   2  13      115.90      111.48        8.10 o
   6   2  13        4.80        6.35        2.90 <
   7   2  13       10.40       13.41        2.40 o
   8   2  13       20.50        5.13        5.00 o
   9   2  13       -0.90        2.94        4.55 <
  -9   3  13       -4.20        0.43        5.40 <
  -8   3  13       68.50       60.94        5.20 o
  -7   3  13        2.00        2.25        0.90 <
  -6   3  13       18.20       18.44        1.80 o
  -5   3  13       31.70       36.38        1.80 o
  -4   3  13       44.30       42.19        2.40 o
  -3   3  13       17.70       19.23        1.20 o
  -2   3  13       47.70       49.24        1.20 o
  -1   3  13       13.40       10.95        0.60 o
   0   3  13      174.70      175.51        3.40 o
   1   3  13       12.40       10.98        0.70 o
   2   3  13       45.30       49.01        2.20 o
   3   3  13       22.00       19.28        2.50 o
   4   3  13       36.10       39.93        3.40 o
   5   3  13       31.90       36.18        3.80 o
   6   3  13       12.40       18.12        2.50 o
   7   3  13        1.50        2.18        0.50 o
   8   3  13       72.80       60.72        7.20 o
   9   3  13       -1.60        0.43        2.60 <
  -8   4  13        0.40        0.95        1.64 <
  -7   4  13        5.60        2.99        1.20 o
  -6   4  13       14.00       13.04        1.40 o
  -5   4  13        2.80        2.72        0.90 o
  -4   4  13       66.40       65.48        2.50 o
  -3   4  13       12.30       12.54        1.10 o
  -2   4  13      300.70      301.53        5.90 o
  -1   4  13      133.10      126.16        3.10 o
   0   4  13      244.40      259.00        4.90 o
   1   4  13      130.90      128.93        3.20 o
   2   4  13      290.40      298.00        9.80 o
   3   4  13        9.20       11.75        1.70 o
   4   4  13       62.00       65.10        4.70 o
   5   4  13        2.90        2.83        2.20 <
   6   4  13       11.80       12.75        1.10 o
   7   4  13        3.30        3.02        0.80 o
   8   4  13       -0.80        0.94        3.58 <
  -8   5  13        1.30        2.45        2.20 <
  -7   5  13        2.90        4.99        1.00 <
  -6   5  13       35.80       39.65        1.60 o
  -5   5  13        5.00        4.40        1.30 o
  -4   5  13       81.40       81.31        3.00 o
  -3   5  13      131.90      121.31        3.30 o
  -2   5  13       99.90       96.19        2.40 o
  -1   5  13       59.70       58.64        1.60 o
   0   5  13       52.20       51.53        1.50 o
   1   5  13       59.30       59.45        1.60 o
   2   5  13       98.80       95.60        5.70 o
   3   5  13      124.10      118.63        7.70 o
   4   5  13       81.00       80.49        6.70 o
   5   5  13        1.10        3.69        1.80 <
   6   5  13       39.00       38.55        2.30 o
   7   5  13        4.60        4.89        1.10 o
   8   5  13        2.50        2.44        2.70 <
  -8   6  13       14.10       14.99        3.00 o
  -7   6  13       -0.80        0.54        2.15 <
  -6   6  13       13.30       13.20        1.20 o
  -5   6  13       12.00       14.53        0.90 o
  -4   6  13       81.60       82.55        2.60 o
  -3   6  13      220.70      212.16        6.10 o
  -2   6  13      155.90      162.25        3.80 o
  -1   6  13      352.10      339.81        7.70 o
   0   6  13       14.90       16.76        0.90 o
   1   6  13      352.70      336.62        9.60 o
   2   6  13      165.70      161.56        5.70 o
   3   6  13      227.10      216.12       13.30 o
   4   6  13       80.80       82.49        6.50 o
   6   6  13       11.60       12.92        1.70 o
   7   6  13       -0.70        0.51        1.84 <
   8   6  13       17.70       14.81        3.00 o
  -8   7  13        4.40        8.71        2.90 <
  -7   7  13       58.40       55.50        4.00 o
  -6   7  13       11.60       12.28        1.00 o
  -5   7  13      122.10      115.10        3.80 o
  -4   7  13       32.40       33.03        1.60 o
  -3   7  13       35.50       37.09        1.40 o
  -2   7  13       26.00       25.36        0.90 o
  -1   7  13      147.10      143.49        4.20 o
   0   7  13       -0.30        0.07        0.66 <
   1   7  13      141.70      141.96        4.30 o
   2   7  13       22.40       24.84        1.40 o
   3   7  13       31.00       37.20        3.90 o
   4   7  13       40.60       34.49        5.10 o
   5   7  13      123.80      115.15        6.20 o
   6   7  13        9.40       12.17        1.70 o
   7   7  13       55.30       55.57        7.30 o
   8   7  13        7.60        8.83        2.60 <
  -8   8  13        8.70        8.39        2.90 o
  -7   8  13        8.40        8.73        1.90 o
  -6   8  13        4.40        5.04        1.10 o
  -5   8  13       35.10       34.63        1.70 o
  -4   8  13       14.40       15.83        0.90 o
  -3   8  13        7.70        8.11        0.80 o
  -2   8  13      104.40      105.73        2.70 o
  -1   8  13        3.40        4.49        0.80 o
   0   8  13       92.40       84.93        3.10 o
   1   8  13        3.10        4.81        0.90 o
   2   8  13      108.00      110.71        3.90 o
   3   8  13        6.90        7.89        2.00 o
   4   8  13       10.90       16.62        2.80 o
   5   8  13       34.50       34.74        2.40 o
   6   8  13        4.00        5.27        1.00 o
   7   8  13        9.40        8.69        3.40 <
   8   8  13        7.30        8.32        4.30 <
  -7   9  13        6.10        8.15        2.70 <
  -6   9  13       30.40       25.87        2.70 o
  -5   9  13        2.80        4.22        0.90 o
  -4   9  13       15.10       12.93        1.20 o
  -3   9  13       66.50       63.69        2.20 o
  -2   9  13       82.40       81.06        2.20 o
  -1   9  13       36.90       40.07        1.70 o
   0   9  13        5.10        6.00        0.90 o
   1   9  13       39.90       40.02        2.30 o
   2   9  13       84.30       81.68        3.20 o
   3   9  13       60.10       63.66        4.30 o
   4   9  13        7.00       12.37        2.10 o
   5   9  13        5.70        4.26        1.40 o
   6   9  13       28.40       25.68        3.00 o
   7   9  13        5.20        8.07        3.20 <
  -7  10  13        1.00        1.27        4.80 <
  -6  10  13        0.90        1.47        3.42 <
  -5  10  13        5.70        6.58        1.20 o
  -4  10  13        4.90        5.58        1.10 o
  -3  10  13       47.80       46.95        1.70 o
  -2  10  13        1.70        3.23        0.70 <
  -1  10  13       29.80       31.28        1.50 o
   0  10  13        2.00        2.88        0.90 <
   1  10  13       26.40       30.38        1.90 o
   2  10  13        1.10        2.78        1.10 <
   3  10  13       45.60       45.29        3.60 o
   4  10  13        3.00        5.08        1.50 <
   5  10  13        7.40        6.80        1.60 o
   6  10  13        2.30        1.52        1.60 <
   7  10  13        5.80        1.21        4.80 <
  -6  11  13        0.70        1.00        3.01 <
  -5  11  13        3.80        7.91        1.90 <
  -4  11  13       13.40       14.63        1.40 o
  -3  11  13        3.30        1.92        0.70 o
  -2  11  13      131.40      125.88        4.00 o
  -1  11  13        5.00        3.56        1.00 o
   0  11  13       20.40       21.01        2.00 o
   1  11  13        6.30        3.46        1.40 o
   2  11  13      139.70      125.58        5.80 o
   3  11  13        1.00        2.31        2.20 <
   4  11  13       13.60       14.41        2.30 o
   5  11  13        8.20        8.21        1.80 o
   6  11  13       -0.10        0.94        0.89 <
  -6  12  13       39.70       37.79        3.70 o
  -5  12  13       15.80       15.69        2.00 o
  -4  12  13       11.00       11.15        1.00 o
  -3  12  13        2.10        3.07        0.80 <
  -2  12  13        0.70        2.31        1.34 <
  -1  12  13      117.60      116.51        4.20 o
   0  12  13       12.30       13.58        1.40 o
   1  12  13      113.00      114.69        5.30 o
   2  12  13        1.00        2.15        2.40 <
   3  12  13        4.60        3.10        2.10 <
   4  12  13       11.60       10.90        2.60 o
   5  12  13       15.00       16.50        3.00 o
   6  12  13       41.80       37.75        7.40 o
  -5  13  13       16.60       20.54        2.80 o
  -4  13  13        2.70        4.21        1.70 <
  -3  13  13        8.10        9.63        1.10 o
  -2  13  13       14.90       15.83        1.20 o
  -1  13  13       -0.60        0.97        1.24 <
   0  13  13        2.20        3.83        1.00 <
   1  13  13        2.10        0.87        1.10 <
   2  13  13       14.30       15.88        1.90 o
   3  13  13       10.20        9.48        3.20 o
   4  13  13        5.00        4.23        3.30 <
   5  13  13       21.30       20.82        2.80 o
  -4  14  13       20.00       24.07        2.80 o
  -3  14  13        7.60        8.53        1.40 o
  -2  14  13       71.00       66.70        4.00 o
  -1  14  13        0.40        0.32        1.14 <
   0  14  13       45.00       43.48        2.80 o
   1  14  13        0.50        0.37        1.84 <
   2  14  13       74.50       66.42        5.30 o
   3  14  13       10.40        8.58        3.40 o
   4  14  13       11.30       23.89        7.00 <
  -3  15  13       18.40       17.69        2.70 o
  -2  15  13        1.60        1.32        1.30 <
  -1  15  13        2.40        2.73        1.50 <
   0  15  13        0.30        0.04        1.31 <
   1  15  13        3.90        2.73        1.60 <
   2  15  13        3.60        1.29        2.30 <
   3  15  13       17.80       17.71        4.20 o
  -1  16  13        9.60       17.32        2.80 o
   0  16  13       33.60       33.62        4.00 o
   1  16  13       20.80       17.26        4.30 o
   0   0  14        9.80        6.98        1.30 o
   1   0  14      127.20      135.90        3.20 o
   2   0  14      194.10      188.31        6.50 o
   3   0  14        0.80        1.52        3.94 <
   4   0  14       48.70       46.37        4.20 o
   5   0  14       26.80       18.79        3.40 o
   6   0  14        2.40        0.01        2.60 <
   7   0  14       21.60       25.71        2.60 o
   8   0  14       42.70       53.79        4.10 o
  -8   1  14        4.70        1.92        2.50 <
  -7   1  14       -1.70        1.23        1.70 <
  -6   1  14       30.10       31.77        4.70 o
  -5   1  14      150.10      132.78       11.50 o
  -4   1  14       30.40       32.49        3.00 o
  -3   1  14      432.30      426.05       13.80 o
  -2   1  14       51.00       50.11        2.10 o
  -1   1  14      147.50      147.49        3.50 o
   0   1  14      234.00      229.69        5.60 o
   1   1  14      144.90      148.42        3.70 o
   2   1  14       52.40       50.85        2.10 o
   3   1  14      440.20      422.87       21.40 o
   4   1  14       22.80       31.28        3.20 o
   5   1  14      129.00      131.54        8.90 o
   6   1  14       35.80       31.73        4.40 o
   7   1  14        3.20        1.26        1.90 <
   8   1  14        0.30        1.99        3.94 <
  -8   2  14       29.70       24.07        3.50 o
  -7   2  14       31.20       32.16        3.10 o
  -6   2  14       44.90       45.90        2.70 o
  -5   2  14       92.20       99.02        3.60 o
  -4   2  14      186.10      180.31        6.80 o
  -3   2  14      147.60      155.26        5.70 o
  -2   2  14        0.70        0.99        0.67 <
  -1   2  14       45.60       49.53        1.20 o
   0   2  14        1.20        1.36        0.50 <
   1   2  14       48.30       48.75        1.60 o
   2   2  14       -0.70        1.23        2.18 <
   3   2  14      138.00      154.26        7.60 o
   4   2  14      189.40      175.35        9.70 o
   5   2  14       88.50       98.78        7.10 o
   6   2  14       46.20       45.35        4.50 o
   7   2  14       31.80       32.67        3.10 o
   8   2  14       16.00       23.34        4.60 o
  -8   3  14        5.60        8.24        2.30 <
  -7   3  14        8.80        7.88        2.30 o
  -6   3  14       12.30       12.79        1.30 o
  -5   3  14       72.40       72.59        4.10 o
  -4   3  14       30.50       28.32        1.50 o
  -3   3  14       38.30       38.86        1.60 o
  -2   3  14       69.40       69.32        1.80 o
  -1   3  14        9.60       10.77        0.60 o
   0   3  14      190.80      182.22        3.90 o
   1   3  14        9.50       10.71        0.60 o
   2   3  14       71.10       70.64        4.70 o
   3   3  14       39.50       39.25        3.30 o
   4   3  14       30.30       30.24        3.60 o
   5   3  14       85.70       73.11        6.70 o
   6   3  14       10.90       13.12        3.30 o
   7   3  14        5.10        8.00        3.80 <
   8   3  14       14.30        8.23        3.90 o
  -8   4  14       45.10       52.12        4.60 o
  -7   4  14       31.30       28.37        2.60 o
  -6   4  14       44.80       43.62        2.40 o
  -5   4  14       33.00       32.32        1.90 o
  -4   4  14      231.20      227.01        7.50 o
  -3   4  14      101.20      102.49        3.40 o
  -2   4  14      321.90      310.79        7.10 o
  -1   4  14        2.90        2.10        0.50 o
   0   4  14       48.70       48.45        1.40 o
   1   4  14        2.20        1.96        0.50 o
   2   4  14      318.90      310.67       10.40 o
   3   4  14      108.30      102.13        6.30 o
   4   4  14      222.20      226.53       15.80 o
   5   4  14       37.70       32.21        4.00 o
   6   4  14       52.50       45.00        5.60 o
   7   4  14       29.60       28.27        4.90 o
   8   4  14       64.50       53.51        5.60 o
  -8   5  14        5.70        5.74        2.80 <
  -7   5  14        1.60        4.14        1.50 <
  -6   5  14        7.10        9.58        1.40 o
  -5   5  14        2.10        2.31        1.20 <
  -4   5  14       15.30       15.54        1.50 o
  -3   5  14        4.80        7.65        1.00 o
  -2   5  14       58.80       64.61        1.60 o
  -1   5  14      188.60      186.94        4.50 o
   0   5  14       35.30       32.61        1.20 o
   1   5  14      190.40      188.95        4.10 o
   2   5  14       60.20       66.67        3.20 o
   3   5  14        7.50        8.27        1.40 o
   4   5  14       14.00       16.19        2.40 o
   5   5  14        2.30        2.03        2.30 <
   6   5  14        9.80        9.41        3.00 o
   7   5  14        8.10        4.10        4.60 <
   8   5  14        4.90        5.60        2.80 <
  -8   6  14        1.10        1.32        2.60 <
  -7   6  14       -1.20        4.00        3.00 <
  -6   6  14        6.20        4.94        1.30 o
  -5   6  14       28.80       27.94        2.00 o
  -4   6  14       67.80       68.92        3.10 o
  -3   6  14       28.10       28.53        1.30 o
  -2   6  14       10.70       12.62        0.70 o
  -1   6  14       22.50       24.52        1.00 o
   0   6  14        0.40        3.07        0.63 <
   1   6  14       20.80       23.84        1.00 o
   2   6  14        9.00       12.39        1.50 o
   3   6  14       26.00       27.37        3.30 o
   4   6  14       73.30       68.48        6.00 o
   5   6  14       21.70       26.45        3.60 o
   6   6  14        2.80        4.81        4.00 <
   7   6  14        3.10        3.29        3.30 <
   8   6  14        1.60        1.24        2.80 <
  -7   7  14       19.00       18.09        3.20 o
  -6   7  14        0.50        1.68        1.70 <
  -5   7  14      109.50      108.03        4.10 o
  -4   7  14        2.90        3.27        0.60 o
  -3   7  14      149.90      148.17        5.20 o
  -2   7  14        5.90        6.03        0.50 o
  -1   7  14      219.70      212.93        5.30 o
   0   7  14       13.50       19.96        1.00 o
   1   7  14      224.40      214.49        6.50 o
   2   7  14        5.90        6.00        0.90 o
   3   7  14      138.40      148.82       11.20 o
   4   7  14        2.90        2.94        2.50 <
   5   7  14      108.20      106.75       10.00 o
   7   7  14       17.30       17.92        3.10 o
  -7   8  14       19.30       25.05        3.00 o
  -6   8  14       79.60       70.63        4.50 o
  -5   8  14        1.90        1.75        0.90 <
  -4   8  14       62.40       60.10        2.20 o
  -3   8  14       15.00       16.60        1.00 o
  -2   8  14       58.50       59.77        1.90 o
  -1   8  14       38.50       36.26        1.80 o
   0   8  14       -0.20        2.37        0.72 <
   1   8  14       35.00       36.84        1.80 o
   2   8  14       59.60       59.48        3.00 o
   3   8  14       15.80       16.55        2.00 o
   4   8  14       61.00       59.91        6.00 o
   5   8  14       -0.60        1.57        4.18 <
   6   8  14       75.50       69.66        5.50 o
   7   8  14       28.90       25.18        4.60 o
  -7   9  14        6.30        7.54        2.90 <
  -6   9  14        4.90        4.66        1.80 <
  -5   9  14       23.00       20.03        2.30 o
  -4   9  14       18.40       18.14        1.20 o
  -3   9  14       33.60       34.28        1.60 o
  -2   9  14       37.80       36.54        1.60 o
  -1   9  14      118.90      122.72        4.10 o
   0   9  14      174.20      166.15        5.80 o
   1   9  14      122.00      122.80        5.20 o
   2   9  14       34.00       34.80        2.20 o
   3   9  14       33.60       34.66        3.10 o
   4   9  14       18.50       18.41        2.70 o
   6   9  14        0.90        4.66        5.31 <
   7   9  14       11.10        7.75        4.00 <
  -6  10  14       20.80       22.26        2.30 o
  -5  10  14       18.80       19.07        2.40 o
  -4  10  14       18.90       20.00        1.30 o
  -3  10  14        5.40        5.29        0.50 o
  -2  10  14        3.30        2.80        0.70 o
  -1  10  14       57.20       62.70        2.40 o
   0  10  14       -0.10        1.99        0.57 <
   1  10  14       58.80       63.08        2.90 o
   2  10  14        3.30        3.12        1.00 o
   3  10  14        0.40        5.59        2.91 <
   4  10  14       16.10       20.09        5.10 o
   5  10  14       20.20       20.07        3.80 o
   6  10  14       21.10       22.95        4.30 o
  -6  11  14        1.10        1.31        1.80 <
  -5  11  14        2.10        3.56        1.90 <
  -4  11  14        3.60        2.10        1.40 <
  -3  11  14       82.40       75.19        3.30 o
  -2  11  14       49.50       51.77        2.10 o
  -1  11  14       27.00       25.18        1.80 o
   0  11  14        3.90        3.17        1.10 o
   1  11  14       25.40       26.55        2.10 o
   2  11  14       44.80       52.04        2.90 o
   3  11  14       72.80       74.02        9.40 o
   4  11  14        0.00        2.10        0.01 <
   5  11  14        1.90        3.77        2.90 <
   6  11  14       -0.60        1.33        5.11 <
  -5  12  14       25.40       24.23        3.10 o
  -4  12  14        4.80        6.35        1.40 o
  -3  12  14       35.20       36.33        1.80 o
  -2  12  14       14.80       15.89        1.30 o
  -1  12  14        1.60        1.97        0.70 <
   0  12  14       17.90       18.97        2.20 o
   1  12  14        2.10        1.93        1.50 <
   2  12  14       13.70       16.13        1.90 o
   3  12  14       31.90       37.03        3.30 o
   4  12  14        3.70        6.35        2.70 <
   5  12  14       19.40       24.47        4.40 o
  -4  13  14        0.70        2.52        3.35 <
  -3  13  14        0.40        1.30        1.26 <
  -2  13  14       30.00       33.36        1.60 o
  -1  13  14       29.50       23.44        1.80 o
   0  13  14       18.20       18.52        2.00 o
   1  13  14       23.90       23.40        2.30 o
   2  13  14       32.10       33.89        3.00 o
   3  13  14       -0.20        1.57        2.95 <
   4  13  14        1.90        2.37        2.20 <
  -3  14  14       17.20       17.38        2.50 o
  -2  14  14       16.40       18.03        1.80 o
  -1  14  14        9.20        9.06        1.50 o
   0  14  14        5.70        4.63        1.50 o
   1  14  14        7.60        9.27        2.00 o
   2  14  14       14.20       18.05        2.40 o
   3  14  14       19.20       17.10        4.50 o
  -2  15  14       33.20       34.76        6.00 o
  -1  15  14       13.60       15.89        2.00 o
   0  15  14       70.90       72.25        6.70 o
   1  15  14       14.80       15.96        2.60 o
   2  15  14       39.90       33.59        7.40 o
   1   0  15       27.80       29.79        1.00 o
   2   0  15      103.00      115.76        3.80 o
   3   0  15       10.00       10.04        3.00 o
   4   0  15        3.20        2.12        1.90 <
   5   0  15        2.30        0.98        2.20 <
   6   0  15        4.60        0.36        4.50 <
   7   0  15       10.10        4.75        4.70 <
   8   0  15        2.10        0.10        3.70 <
  -8   1  15        2.40        1.27        2.30 <
  -7   1  15        9.70       12.75        3.80 <
  -6   1  15       13.60       15.71        3.50 o
  -5   1  15       46.50       39.42        5.30 o
  -4   1  15       48.40       45.35        3.70 o
  -3   1  15       10.30        5.61        3.00 o
  -2   1  15       55.70       59.43        2.70 o
  -1   1  15       97.20       99.89        2.20 o
   0   1  15        2.40        3.54        0.70 o
   1   1  15       97.50       98.30        3.00 o
   2   1  15       58.60       59.20        2.60 o
   3   1  15       -2.60        4.87        2.50 <
   4   1  15       40.80       43.75        4.10 o
   5   1  15       37.90       38.76        4.40 o
   6   1  15       21.20       15.70        3.50 o
   7   1  15       10.90       13.22        4.00 <
   8   1  15       -0.90        1.46        9.11 <
  -8   2  15        8.50        3.82        3.00 <
  -7   2  15        6.60        3.71        2.30 <
  -6   2  15       -1.50        3.28        2.30 <
  -5   2  15        5.60        8.93        0.70 o
  -4   2  15       23.60       24.51        1.60 o
  -3   2  15       59.80       56.78        2.80 o
  -2   2  15       86.90       86.65        2.30 o
  -1   2  15       77.40       80.29        1.90 o
   0   2  15       -0.30        0.37        0.66 <
   1   2  15       76.50       79.58        2.40 o
   2   2  15       88.80       91.11        4.70 o
   3   2  15       61.40       56.49        4.40 o
   4   2  15       15.40       24.37        3.70 o
   5   2  15        4.60        9.34        2.40 <
   6   2  15       -5.60        3.28        2.60 <
   7   2  15       14.00        3.57        5.10 <
   8   2  15        3.10        3.91        3.60 <
  -8   3  15       37.30       38.89        4.00 o
  -7   3  15        1.90        4.05        1.80 <
  -6   3  15       46.10       40.20        3.00 o
  -5   3  15       17.80       17.46        1.30 o
  -4   3  15      200.00      192.46        6.90 o
  -3   3  15       12.40       15.45        1.10 o
  -2   3  15       87.60       93.45        2.50 o
  -1   3  15       22.30       21.24        0.90 o
   0   3  15       40.70       44.72        1.30 o
   1   3  15       22.10       21.04        1.00 o
   2   3  15       95.70       93.84        5.80 o
   3   3  15       13.50       15.93        2.40 o
   4   3  15      182.50      186.98       12.60 o
   5   3  15       14.80       17.73        3.00 o
   6   3  15       46.10       39.83        5.00 o
   7   3  15        3.50        4.12        3.10 <
   8   3  15       42.70       39.50        7.00 o
  -8   4  15        2.30        1.36        2.90 <
  -7   4  15        4.50        3.01        1.80 <
  -6   4  15        1.40        0.76        1.00 <
  -5   4  15       15.80       14.19        1.60 o
  -4   4  15       30.00       31.92        1.80 o
  -3   4  15        2.10        2.43        0.80 <
  -2   4  15      297.50      275.07        7.30 o
  -1   4  15      274.60      257.01        5.70 o
   0   4  15      125.20      125.94        3.00 o
   1   4  15      271.70      259.14        7.00 o
   2   4  15      275.00      271.94       10.30 o
   3   4  15        3.30        2.30        2.50 <
   4   4  15       27.30       31.28        3.70 o
   5   4  15       15.60       14.10        3.20 o
   6   4  15       -0.20        0.67        2.95 <
   7   4  15        5.40        2.95        3.50 <
   8   4  15       -4.40        1.40        5.00 <
  -7   5  15       16.60       11.81        3.10 o
  -6   5  15        4.70        6.47        1.20 o
  -5   5  15       72.80       68.22        3.70 o
  -4   5  15       14.60       13.25        1.50 o
  -3   5  15      101.10      108.78        4.00 o
  -2   5  15       37.20       40.29        1.40 o
  -1   5  15       36.70       35.66        1.20 o
   0   5  15        4.40        6.15        0.60 o
   1   5  15       35.60       36.33        1.30 o
   2   5  15       31.90       39.60        2.60 o
   3   5  15      123.00      109.99        5.90 o
   4   5  15        7.20       13.68        3.30 <
   5   5  15       82.60       69.89        6.90 o
   6   5  15       10.10        6.00        2.90 o
   7   5  15       12.00       11.55        3.80 o
  -7   6  15        0.90        3.42        4.17 <
  -6   6  15       12.50       14.03        1.80 o
  -5   6  15        8.60        5.58        1.30 o
  -4   6  15        0.00        1.72        0.01 <
  -3   6  15       32.20       32.84        1.50 o
  -2   6  15       15.50       17.38        0.80 o
  -1   6  15       11.50       14.69        0.80 o
   0   6  15        2.60        6.15        0.60 o
   1   6  15       10.40       12.89        0.80 o
   2   6  15       15.30       17.60        1.40 o
   3   6  15       34.00       35.06        3.00 o
   4   6  15        0.00        1.83        0.01 <
   5   6  15        6.50        5.96        2.90 <
   6   6  15       13.90       13.91        3.50 o
   7   6  15        3.00        3.49        4.50 <
  -7   7  15       33.10       33.29        4.30 o
  -6   7  15       -0.30        0.19        2.30 <
  -5   7  15       41.60       42.74        2.60 o
  -4   7  15       36.90       37.32        2.20 o
  -3   7  15       43.80       44.88        2.00 o
  -2   7  15       12.00       13.42        0.50 o
  -1   7  15      140.00      150.56        4.20 o
   0   7  15        0.10        0.47        0.38 <
   1   7  15      139.40      150.05        4.30 o
   2   7  15       14.00       13.83        1.90 o
   3   7  15       44.30       44.72        5.30 o
   4   7  15       39.60       38.48        4.80 o
   5   7  15       45.50       42.14        5.40 o
   6   7  15       -2.40        0.23        4.00 <
   7   7  15       34.40       32.40        4.30 o
  -7   8  15        5.50        8.33        3.10 <
  -6   8  15        9.50        9.23        2.70 o
  -5   8  15       10.90       12.33        1.90 o
  -4   8  15       10.20        8.67        1.60 o
  -3   8  15       40.00       37.93        2.00 o
  -2   8  15       28.50       25.53        1.10 o
  -1   8  15       63.80       60.28        2.10 o
   0   8  15       38.20       36.08        1.80 o
   1   8  15       58.50       61.51        3.00 o
   2   8  15       23.30       23.92        1.60 o
   3   8  15       35.70       38.00        3.50 o
   4   8  15       10.00        8.82        3.50 <
   7   8  15        8.90        8.55        2.70 o
  -6   9  15       39.40       40.19        4.50 o
  -5   9  15       16.20       16.03        2.10 o
  -4   9  15       10.30       10.53        1.50 o
  -3   9  15       17.20       17.35        1.40 o
  -2   9  15        6.10        6.99        0.70 o
  -1   9  15        1.30        1.59        0.90 <
   0   9  15       99.90      107.34        3.70 o
   1   9  15        1.10        1.74        1.10 <
   2   9  15        6.40        6.70        1.20 o
   3   9  15       12.30       17.47        2.50 o
   4   9  15        9.10        9.73        3.00 o
   6   9  15       38.70       38.73        6.50 o
  -6  10  15       17.60       16.68        3.30 o
  -5  10  15       18.20       16.87        2.70 o
  -4  10  15       22.80       22.68        1.80 o
  -3  10  15        0.70        1.25        1.34 <
  -2  10  15       28.50       33.72        1.70 o
  -1  10  15       10.50       10.16        1.30 o
   0  10  15       20.50       21.11        1.60 o
   1  10  15       11.00       10.36        1.50 o
   2  10  15       30.30       32.86        2.20 o
   3  10  15        0.40        1.05        2.28 <
   4  10  15       13.80       22.26        3.90 o
   5  10  15       18.90       17.03        4.60 o
   6  10  15       18.30       16.39        4.90 o
  -5  11  15        5.00        5.61        2.30 <
  -4  11  15        5.80        8.03        1.40 o
  -3  11  15        5.10        5.89        0.50 o
  -2  11  15        5.00        5.77        0.90 o
  -1  11  15        5.40       12.24        1.10 o
   0  11  15       36.70       38.92        2.70 o
   1  11  15       10.00       12.58        1.70 o
   2  11  15        5.50        6.08        1.30 o
   3  11  15        8.40        5.33        4.00 <
   4  11  15        8.80        7.86        2.90 o
   5  11  15        6.10        5.59        4.10 <
  -5  12  15        0.80        1.57        3.40 <
  -4  12  15        1.60        2.60        1.70 <
  -3  12  15        5.80        6.75        1.50 o
  -2  12  15        7.50        9.53        1.00 o
  -1  12  15       18.40       18.62        1.70 o
   0  12  15        2.20        0.38        1.60 <
   1  12  15       17.40       18.36        2.30 o
   2  12  15       10.00        9.22        1.70 o
   3  12  15        7.40        6.49        2.20 o
   4  12  15        5.20        2.54        2.80 <
   5  12  15        4.60        1.38        3.20 <
  -4  13  15        1.10        0.76        1.70 <
  -3  13  15       23.10       21.39        2.70 o
  -2  13  15       24.10       23.99        2.00 o
  -1  13  15        1.00        3.77        3.00 <
   0  13  15       15.90       16.66        2.70 o
   1  13  15        3.40        3.62        1.30 <
   2  13  15       22.50       24.25        4.20 o
   3  13  15       25.40       22.25        4.60 o
   4  13  15        1.70        0.89        2.80 <
  -2  14  15       51.20       51.59        5.30 o
  -1  14  15        2.30        5.85        1.40 <
   0  14  15       10.70       12.77        2.20 o
   1  14  15        2.40        5.71        2.10 <
   2  14  15       64.20       51.50        9.20 o
   0   0  16      235.90      228.97        9.00 o
   1   0  16       27.40       28.04        1.50 o
   2   0  16        0.30        0.66        0.88 <
   3   0  16        5.90       10.28        2.80 <
   4   0  16        0.80        2.55        3.58 <
   5   0  16       95.10       94.38        7.60 o
   6   0  16        2.70        6.78        4.10 <
   7   0  16       35.80       29.61        6.50 o
  -7   1  16        7.30        3.03        3.70 <
  -6   1  16        3.10        0.94        2.80 <
  -5   1  16       27.20       22.56        5.30 o
  -4   1  16       21.10       19.25        3.30 o
  -3   1  16        7.60       10.68        3.10 <
  -2   1  16       11.10       11.81        1.10 o
  -1   1  16       18.30       19.03        0.70 o
   0   1  16       20.00       18.49        1.10 o
   1   1  16       17.70       18.44        1.50 o
   2   1  16        7.60       11.29        1.00 o
   3   1  16        3.80       11.44        2.70 <
   4   1  16       22.30       19.82        3.80 o
   5   1  16       24.50       23.36        4.00 o
   6   1  16        1.50        0.81        2.20 <
   7   1  16        2.10        3.02        2.90 <
  -7   2  16       14.30       13.19        4.60 o
  -6   2  16        8.30        8.25        4.50 <
  -5   2  16       22.60       20.68        3.50 o
  -4   2  16        0.20        2.21        0.63 <
  -3   2  16       32.80       37.04        1.80 o
  -2   2  16       78.50       80.09        2.40 o
  -1   2  16        7.70       10.44        0.60 o
   0   2  16        2.00        1.42        0.50 o
   1   2  16        8.60       10.12        0.50 o
   2   2  16       70.90       81.60        5.80 o
   3   2  16       32.30       38.41        4.10 o
   4   2  16        1.20        2.70        2.00 <
   5   2  16       20.50       20.82        4.30 o
   6   2  16       11.60        8.78        3.10 o
   7   2  16       20.00       13.32        5.60 o
  -7   3  16       21.60       20.04        3.40 o
  -6   3  16       54.40       49.03        3.80 o
  -5   3  16       58.10       57.38        2.60 o
  -4   3  16       93.10      101.03        4.10 o
  -3   3  16        8.60        7.67        1.00 o
  -2   3  16      356.90      333.82        8.80 o
  -1   3  16       36.30       38.41        1.30 o
   0   3  16      124.80      130.31        2.90 o
   1   3  16       37.10       38.06        1.50 o
   2   3  16      329.60      331.23       20.10 o
   3   3  16        6.00        7.89        2.10 <
   4   3  16       99.50      101.51        7.10 o
   5   3  16       63.70       58.00        6.10 o
   6   3  16       57.20       49.41        6.30 o
   7   3  16       19.80       19.70        4.90 o
  -7   4  16       16.40       17.69        3.20 o
  -6   4  16       13.70       13.40        2.40 o
  -5   4  16        6.30        4.57        1.30 o
  -4   4  16       29.40       30.05        1.80 o
  -3   4  16       29.20       28.54        1.80 o
  -2   4  16      197.30      193.61        5.20 o
  -1   4  16       17.30       19.13        0.90 o
   0   4  16       44.50       47.81        1.60 o
   1   4  16       16.20       19.21        0.80 o
   2   4  16      198.50      190.67       12.10 o
   3   4  16       24.40       28.48        3.20 o
   4   4  16       35.80       29.40        4.60 o
   5   4  16       -0.30        4.74        2.52 <
   6   4  16       12.50       13.37        4.60 <
   7   4  16       21.60       17.61        5.30 o
  -7   5  16        9.30        6.17        3.30 <
  -6   5  16        3.50        5.66        2.30 <
  -5   5  16        2.30        2.73        1.10 <
  -4   5  16        6.40        6.24        1.40 o
  -3   5  16       66.30       67.38        2.70 o
  -2   5  16       44.30       44.83        1.40 o
  -1   5  16       20.00       21.76        1.00 o
   0   5  16       13.10       15.44        0.80 o
   1   5  16       23.30       23.91        1.10 o
   2   5  16       36.20       46.13        2.60 o
   3   5  16       68.70       67.95        5.80 o
   4   5  16        5.00        6.41        2.30 <
   5   5  16        1.90        2.58        2.70 <
   6   5  16        7.50        5.94        3.30 <
   7   5  16        3.60        6.03        4.20 <
  -7   6  16       19.10       15.60        3.90 o
  -6   6  16       21.60       21.33        3.20 o
  -5   6  16       32.70       29.87        2.40 o
  -4   6  16       50.30       48.48        3.10 o
  -3   6  16       99.30       89.03        4.40 o
  -2   6  16       36.20       40.74        1.40 o
  -1   6  16       45.60       54.02        1.70 o
   0   6  16       22.30       22.98        1.10 o
   1   6  16       46.80       53.78        1.60 o
   2   6  16       33.70       40.17        1.90 o
   3   6  16       98.00       87.70        5.00 o
   4   6  16       44.00       48.42        4.80 o
   5   6  16       32.90       28.25        4.90 o
   6   6  16       18.50       21.58        5.10 o
   7   6  16       18.90       14.94        5.40 o
  -6   7  16       11.60        9.26        3.60 o
  -5   7  16       45.60       43.15        3.10 o
  -4   7  16       13.40       11.96        1.60 o
  -3   7  16       49.90       47.47        2.20 o
  -2   7  16       68.40       69.50        2.00 o
  -1   7  16       65.40       59.07        2.20 o
   0   7  16      107.40      102.04        3.50 o
   1   7  16       59.90       58.24        2.50 o
   2   7  16       64.80       69.99        3.10 o
   3   7  16       46.40       47.52        3.00 o
   4   7  16       17.30       11.88        2.50 o
   5   7  16       46.00       42.52        5.80 o
   6   7  16        4.70        8.96        3.60 <
  -6   8  16       39.40       36.06        4.40 o
  -5   8  16        0.80        2.66        2.68 <
  -4   8  16       23.50       25.53        2.20 o
  -3   8  16       10.50       12.29        1.20 o
  -2   8  16       44.50       43.25        1.50 o
  -1   8  16        6.00        5.77        0.80 o
   0   8  16       29.70       31.81        1.40 o
   1   8  16        5.80        6.14        1.00 o
   2   8  16       47.00       43.08        3.90 o
   3   8  16       13.50       12.31        2.40 o
   4   8  16       23.10       24.68        4.40 o
   5   8  16        3.50        2.39        2.70 <
   6   8  16       33.70       36.55        6.80 o
  -6   9  16       39.90       41.46        5.10 o
  -5   9  16       67.80       68.89        4.20 o
  -4   9  16       20.00       23.42        2.30 o
  -3   9  16       28.10       28.83        1.90 o
  -2   9  16       12.80       13.67        0.80 o
  -1   9  16       28.10       27.54        1.50 o
   0   9  16       65.20       65.70        2.70 o
   1   9  16       26.60       27.68        1.90 o
   2   9  16       11.70       14.97        2.80 o
   3   9  16       25.40       29.17        3.00 o
   4   9  16       16.10       23.17        5.10 o
   6   9  16       37.40       41.21        4.50 o
  -5  10  16        8.30        8.85        2.90 <
  -4  10  16       36.40       41.10        2.90 o
  -3  10  16       30.30       28.72        2.10 o
  -2  10  16       37.60       34.81        1.70 o
  -1  10  16       18.80       19.62        1.70 o
   0  10  16       71.80       68.40        3.20 o
   1  10  16       21.40       19.40        1.90 o
   2  10  16       34.40       33.73        3.30 o
   3  10  16       30.60       29.48        5.80 o
  -5  11  16       50.90       38.75        5.00 o
  -4  11  16        3.30        5.44        1.40 <
  -3  11  16       43.70       36.42        3.20 o
  -2  11  16       44.50       48.23        2.10 o
  -1  11  16        4.50        4.50        1.40 o
   0  11  16        2.30        1.88        1.30 <
   1  11  16        2.70        4.37        1.30 <
   2  11  16       46.70       47.98        7.40 o
   3  11  16       28.00       35.92        7.00 o
  -4  12  16        2.00        2.71        2.10 <
  -3  12  16       36.70       31.81        2.40 o
  -2  12  16       14.10       17.73        1.40 o
  -1  12  16        3.90        7.33        1.10 o
   0  12  16        4.10        7.61        1.90 <
   1  12  16        4.20        7.07        1.90 <
   2  12  16       13.50       18.16        4.10 o
   3  12  16       33.10       32.76        5.20 o
   4  12  16       -0.80        2.64        4.83 <
  -3  13  16        4.00        5.60        2.00 <
  -2  13  16       11.10       12.68        2.00 o
  -1  13  16       57.40       55.55        4.30 o
   0  13  16        6.70        7.36        1.80 o
   1  13  16       54.50       54.91        4.90 o
   2  13  16       18.10       12.32        4.70 o
   3  13  16        3.70        6.12        4.00 <
  -1  14  16       24.50       25.37        3.90 o
   0  14  16        6.60        3.58        2.90 <
   1  14  16       25.50       25.93        3.30 o
   1   0  17        8.90        8.88        1.20 o
   2   0  17       10.70       12.54        1.20 o
   3   0  17       90.30       93.29        6.70 o
   4   0  17        2.70        6.79        3.30 <
   5   0  17       30.80       32.97        3.90 o
   6   0  17        7.00        6.89        3.30 <
   7   0  17        8.10        6.17        3.20 <
  -7   1  17        4.30        6.57        3.30 <
  -6   1  17       22.80       22.19        3.70 o
  -5   1  17        3.10        1.56        2.80 <
  -4   1  17       60.10       54.18        5.50 o
  -3   1  17       24.10       25.38        3.80 o
  -2   1  17      110.90      110.97        3.50 o
  -1   1  17       23.30       25.66        1.30 o
   0   1  17       11.70       14.03        0.60 o
   1   1  17       23.00       26.56        1.60 o
   2   1  17      120.10      113.54        7.10 o
   3   1  17       23.10       24.53        3.00 o
   4   1  17       44.90       55.01        5.50 o
   5   1  17        5.10        1.94        2.50 <
   6   1  17       18.60       22.21        3.30 o
   7   1  17        8.50        7.00        3.90 <
  -7   2  17       13.80        8.06        4.30 o
  -6   2  17        0.50        0.42        4.38 <
  -5   2  17       13.80       17.57        3.70 o
  -4   2  17        0.80        0.72        2.50 <
  -3   2  17       64.40       70.45        3.70 o
  -2   2  17       43.10       43.63        1.80 o
  -1   2  17      150.90      155.06        4.00 o
   0   2  17      103.60       94.98        3.20 o
   1   2  17      155.00      155.83        7.40 o
   2   2  17       40.80       41.46        3.70 o
   3   2  17       70.40       72.12        5.20 o
   4   2  17       -0.70        0.71        3.51 <
   5   2  17       21.10       18.27        4.80 o
   6   2  17        0.00        0.49        0.01 <
   7   2  17        8.90        7.84        5.70 <
  -7   3  17       -0.90        0.62        5.50 <
  -6   3  17       77.50       77.93        5.70 o
  -5   3  17        0.50        3.47        2.97 <
  -4   3  17      103.50       99.87        4.30 o
  -3   3  17       -0.40        0.66        1.39 <
  -2   3  17       56.30       61.94        1.80 o
  -1   3  17       46.40       48.17        1.70 o
   0   3  17       63.40       73.00        2.30 o
   1   3  17       44.40       46.79        1.80 o
   2   3  17       60.40       61.25        4.70 o
   3   3  17       -1.80        0.59        2.30 <
   4   3  17       99.60       99.39        8.40 o
   5   3  17        4.10        3.60        3.00 <
   6   3  17       98.20       77.28        9.50 o
   7   3  17       -3.40        0.62        3.50 <
  -7   4  17        5.30        4.08        2.80 <
  -6   4  17        4.20        7.29        3.30 <
  -5   4  17       23.30       21.65        2.60 o
  -4   4  17        4.50        5.07        1.00 o
  -3   4  17       54.90       53.43        2.80 o
  -2   4  17       58.50       60.25        2.00 o
  -1   4  17      147.30      139.28        4.20 o
   0   4  17        5.80        6.16        0.70 o
   1   4  17      151.60      139.77        4.10 o
   2   4  17       57.20       59.72        4.10 o
   3   4  17       61.20       53.49        5.50 o
   4   4  17        4.50        4.90        2.10 <
   5   4  17       31.20       22.02        5.00 o
   6   4  17        2.50        7.52        4.80 <
   7   4  17        6.50        3.81        3.70 <
  -6   5  17        3.00        6.38        2.60 <
  -5   5  17       31.00       34.28        3.40 o
  -4   5  17        0.60        0.52        1.55 <
  -3   5  17       48.10       45.57        2.50 o
  -2   5  17       10.50       12.08        0.60 o
  -1   5  17       15.60       15.08        0.90 o
   0   5  17        7.40        8.04        0.80 o
   1   5  17       13.30       14.93        0.90 o
   2   5  17       10.00       11.68        1.90 o
   3   5  17       40.50       44.60        5.00 o
   4   5  17        0.50        0.57        3.39 <
   5   5  17       27.10       33.44        4.40 o
   6   5  17        6.00        6.09        3.60 <
  -6   6  17        8.50       10.03        3.20 <
  -5   6  17        1.50        0.03        1.80 <
  -4   6  17        5.10        6.25        1.20 o
  -3   6  17       29.50       34.88        2.10 o
  -2   6  17       31.20       33.57        1.10 o
  -1   6  17       36.80       37.86        1.50 o
   0   6  17        0.00        0.16        0.01 <
   1   6  17       37.00       37.80        1.60 o
   2   6  17       33.20       34.08        2.70 o
   3   6  17       35.80       35.46        2.70 o
   4   6  17        3.30        6.10        2.60 <
   5   6  17        5.70        0.06        3.20 <
   6   6  17        6.30       10.31        3.60 <
  -6   7  17        7.90        9.95        2.90 <
  -5   7  17       47.90       40.92        4.30 o
  -4   7  17       31.40       32.89        2.50 o
  -3   7  17       17.00       19.16        1.40 o
  -2   7  17       13.20       15.99        0.70 o
  -1   7  17       20.90       20.80        1.20 o
   0   7  17       23.10       28.27        1.30 o
   1   7  17       22.00       21.60        1.40 o
   2   7  17       17.30       16.05        1.80 o
   3   7  17       20.00       18.90        2.40 o
   4   7  17       32.10       32.82        4.50 o
   5   7  17       54.80       41.50        6.60 o
   6   7  17        6.10       10.50        3.90 <
  -5   8  17        7.80        7.04        3.20 <
  -4   8  17       29.50       32.38        2.40 o
  -3   8  17       24.80       21.40        1.90 o
  -2   8  17       19.60       18.78        0.90 o
  -1   8  17       14.50       18.89        1.00 o
   0   8  17       54.30       50.11        2.20 o
   1   8  17       19.50       19.37        1.40 o
   2   8  17       18.80       19.44        2.00 o
   3   8  17       22.60       21.13        2.20 o
   4   8  17       34.20       32.81        3.90 o
   5   8  17        5.60        6.64        3.40 <
  -5   9  17       11.20       11.33        3.20 o
  -4   9  17        1.30        3.07        1.40 <
  -3   9  17       14.20       18.31        1.50 o
  -2   9  17       15.40       15.99        0.90 o
  -1   9  17       32.40       32.70        1.70 o
   0   9  17        3.10        3.20        0.80 o
   1   9  17       33.70       32.69        2.00 o
   2   9  17       15.10       16.48        2.10 o
   3   9  17       18.90       18.48        2.50 o
   4   9  17        5.60        2.99        3.20 <
   5   9  17       14.50       11.00        4.50 o
  -4  10  17        7.20        7.62        1.80 o
  -3  10  17       16.40       17.62        1.80 o
  -2  10  17       26.60       27.31        1.40 o
  -1  10  17       13.10       12.99        1.40 o
   0  10  17       35.80       32.68        2.20 o
   1  10  17       11.10       12.70        1.60 o
   2  10  17       20.80       27.64        4.60 o
   3  10  17       14.30       17.43        3.80 o
  -4  11  17        1.50        3.67        2.90 <
  -3  11  17       11.10       14.44        1.70 o
  -2  11  17       10.10        9.46        1.90 o
  -1  11  17       12.80       12.36        1.40 o
   0  11  17        8.00       10.63        1.60 o
   1  11  17        8.50       12.30        1.90 o
   2  11  17        6.10        9.78        3.40 <
  -3  12  17       31.40       29.08        3.90 o
  -2  12  17        1.10        0.17        1.70 <
  -1  12  17       12.40       12.26        2.40 o
   0  12  17       15.20       20.55        2.70 o
   1  12  17        9.90       12.51        2.40 o
  -1  13  17        1.60        1.77        2.70 <
   0  13  17       -0.80        0.67        4.47 <
   1  13  17       -0.30        1.63        1.97 <
   0   0  18       23.60       24.11        1.50 o
   1   0  18        1.20        0.75        0.90 <
   2   0  18        2.80        5.96        0.90 o
   3   0  18        0.20        0.04        1.61 <
   4   0  18        2.20        7.32        3.30 <
   5   0  18       17.50       13.23        4.60 o
   6   0  18        8.00        2.82        3.80 <
  -6   1  18       17.40       10.03        4.00 o
  -5   1  18        1.90        3.64        3.00 <
  -4   1  18       23.90       21.90        4.80 o
  -3   1  18        4.90        2.80        3.20 <
  -2   1  18       46.70       43.73        2.20 o
  -1   1  18       41.70       39.07        2.00 o
   0   1  18       68.90       63.69        2.00 o
   1   1  18       38.00       38.72        2.30 o
   2   1  18       40.10       42.43        4.30 o
   3   1  18        8.60        2.57        2.50 o
   4   1  18       16.40       21.46        3.20 o
   5   1  18        4.50        3.62        2.80 <
   6   1  18        7.20        9.86        3.90 <
  -6   2  18       17.40       18.73        4.20 o
  -5   2  18        0.00        0.92        0.01 <
  -4   2  18       13.80       12.31        2.30 o
  -3   2  18       24.90       24.51        2.30 o
  -2   2  18        8.50       10.68        1.00 o
  -1   2  18       34.30       37.71        1.80 o
   0   2  18       -0.50        0.00        0.71 <
   1   2  18       30.80       37.64        2.00 o
   2   2  18        7.00       11.32        2.00 o
   3   2  18       20.00       25.43        3.10 o
   4   2  18       13.60       13.22        3.60 o
   5   2  18        0.40        0.80        5.06 <
   6   2  18       15.60       19.06        4.30 o
  -6   3  18        5.30        5.71        3.00 <
  -5   3  18       13.60        7.93        2.50 o
  -4   3  18       12.40       14.60        2.20 o
  -3   3  18        5.60        5.96        1.10 o
  -2   3  18       69.90       62.66        2.90 o
  -1   3  18        2.50        2.01        0.50 o
   0   3  18        6.10       10.04        0.70 o
   1   3  18        1.10        1.98        0.70 <
   2   3  18       65.40       64.10        5.50 o
   3   3  18        8.10        5.77        2.90 <
   4   3  18       18.60       15.36        4.10 o
   5   3  18        8.50        8.36        3.20 <
   6   3  18       -0.20        5.89        2.50 <
  -6   4  18       11.80       11.89        3.20 o
  -5   4  18       58.80       55.64        4.90 o
  -4   4  18       41.60       38.97        3.40 o
  -3   4  18       34.90       31.87        2.40 o
  -2   4  18       22.30       22.53        1.10 o
  -1   4  18       14.10       17.51        1.00 o
   0   4  18        2.70        2.99        0.60 o
   1   4  18       15.50       18.29        0.90 o
   2   4  18       20.80       23.42        2.80 o
   3   4  18       34.30       32.07        4.20 o
   4   4  18       42.40       40.57        4.70 o
   5   4  18       62.00       55.43        7.00 o
   6   4  18        9.50       11.52        4.30 <
  -6   5  18       10.30       13.90        3.60 <
  -5   5  18        4.00        1.89        2.70 <
  -4   5  18       18.30       16.56        2.90 o
  -3   5  18       43.40       43.82        2.40 o
  -2   5  18       48.50       49.15        2.70 o
  -1   5  18       35.90       34.86        1.60 o
   0   5  18        0.70        0.12        1.00 <
   1   5  18       36.70       33.80        1.50 o
   2   5  18       50.00       48.96        3.10 o
   3   5  18       46.10       42.73        4.90 o
   4   5  18       18.00       17.29        4.40 o
   5   5  18        2.20        1.78        3.80 <
   6   5  18       12.20       14.31        5.50 <
  -5   6  18        5.00        9.95        2.30 <
  -4   6  18        0.40        0.63        2.40 <
  -3   6  18       22.60       23.33        1.90 o
  -2   6  18       46.00       44.42        2.30 o
  -1   6  18       10.80       10.56        0.90 o
   0   6  18      111.30      110.49        4.00 o
   1   6  18        9.00       10.20        0.80 o
   2   6  18       42.20       43.07        2.70 o
   3   6  18       23.90       22.25        4.30 o
   4   6  18       -2.70        0.77        2.40 <
   5   6  18        6.00        9.12        3.40 <
  -5   7  18       50.90       42.61        4.80 o
  -4   7  18       23.00       21.26        2.70 o
  -3   7  18       20.60       18.65        1.80 o
  -2   7  18       12.50       11.73        1.20 o
  -1   7  18       45.20       49.45        2.00 o
   0   7  18       -0.10        0.02        0.38 <
   1   7  18       48.50       48.63        2.20 o
   2   7  18       13.70       11.41        1.70 o
   3   7  18       15.30       18.08        2.00 o
   4   7  18       18.10       21.36        3.20 o
   5   7  18       50.00       42.27        6.70 o
  -5   8  18       14.80       16.86        2.80 o
  -4   8  18        5.30        5.44        2.20 <
  -3   8  18       13.40       17.16        1.40 o
  -2   8  18       13.50       13.79        1.30 o
  -1   8  18       13.60       14.87        1.20 o
   0   8  18        5.10        8.00        1.00 o
   1   8  18       13.60       14.82        1.40 o
   2   8  18        9.00       13.53        1.60 o
   3   8  18       14.90       16.24        2.50 o
   4   8  18        2.70        5.75        4.40 <
   5   8  18       14.30       16.86        4.30 o
  -4   9  18        5.40        3.72        2.70 <
  -3   9  18        3.10        1.97        1.60 <
  -2   9  18        3.90        4.43        1.20 o
  -1   9  18        2.90        4.28        1.00 <
   0   9  18       16.30       17.88        1.40 o
   1   9  18        5.20        4.34        1.10 o
   2   9  18        2.80        4.97        1.80 <
   3   9  18        0.10        2.07        1.26 <
   4   9  18        9.70        4.04        4.10 <
  -3  10  18        7.80        5.82        2.10 o
  -2  10  18        6.50        7.33        1.40 o
  -1  10  18        7.20        7.00        1.00 o
   0  10  18        7.30        6.94        1.10 o
   1  10  18        7.80        6.65        1.30 o
   2  10  18        9.40        7.86        2.40 o
   3  10  18        8.80        6.13        3.30 <
  -2  11  18       50.20       63.68        3.70 o
  -1  11  18        8.20        9.25        1.70 o
   0  11  18        6.60        7.37        1.40 o
   1  11  18       10.60        9.64        1.70 o
   2  11  18       42.50       63.12        6.40 o
  -1  12  18       -1.80        0.60        2.20 <
   0  12  18       -0.60        0.09        1.70 <
   1  12  18       -0.20        0.54        1.34 <
   1   0  19        7.60        8.36        1.00 o
   2   0  19       14.60       17.01        1.70 o
   3   0  19       49.40       45.01        5.00 o
   4   0  19       23.90       27.74        4.50 o
   5   0  19       19.70       22.53        5.40 o
   6   0  19        6.40        9.05        4.20 <
  -6   1  19       -4.80        0.19        4.90 <
  -5   1  19        4.20        4.09        3.40 <
  -4   1  19       10.00       15.36        3.00 o
  -3   1  19       35.90       34.45        2.90 o
  -2   1  19       51.50       41.73        3.30 o
  -1   1  19        6.90        5.24        1.00 o
   0   1  19        3.40        2.65        0.50 o
   1   1  19        4.20        5.64        1.50 <
   2   1  19       43.20       40.89        3.90 o
   3   1  19       40.10       33.26        4.20 o
   4   1  19       16.90       15.75        3.40 o
   5   1  19        4.70        3.65        3.10 <
   6   1  19       -0.20        0.23        2.95 <
  -6   2  19       17.40       17.76        3.60 o
  -5   2  19        2.80        2.10        2.50 <
  -4   2  19       11.50        7.30        2.80 o
  -3   2  19       21.70       26.25        2.40 o
  -2   2  19       63.00       56.02        3.70 o
  -1   2  19        9.40        8.73        1.10 o
   0   2  19        1.50        1.60        0.50 o
   1   2  19        7.50        9.20        1.50 o
   2   2  19       52.60       53.86        5.10 o
   3   2  19       24.70       26.90        4.30 o
   4   2  19        4.20        7.44        3.10 <
   5   2  19        2.40        2.34        2.80 <
   6   2  19       13.00       17.43        5.60 <
  -5   3  19       10.10       13.23        2.40 o
  -4   3  19       37.20       36.33        3.50 o
  -3   3  19       19.50       22.59        2.70 o
  -2   3  19       14.60       14.78        1.80 o
  -1   3  19      153.40      143.77        5.70 o
   0   3  19       18.20       20.13        1.10 o
   1   3  19      151.70      143.56        6.00 o
   2   3  19       12.70       14.60        3.10 o
   3   3  19       23.20       23.62        4.20 o
   4   3  19       36.20       36.78        5.30 o
   5   3  19       19.60       13.39        3.90 o
  -5   4  19        4.60        9.17        3.10 <
  -4   4  19        1.10        1.64        1.90 <
  -3   4  19       11.10        8.94        2.20 o
  -2   4  19      104.40       94.71        4.00 o
  -1   4  19       15.50       18.36        0.90 o
   0   4  19       97.90       90.78        3.10 o
   1   4  19       17.40       18.30        1.50 o
   2   4  19      104.50       95.79        7.70 o
   3   4  19        7.70        9.01        2.80 <
   4   4  19        1.70        1.83        2.80 <
   5   4  19        3.30        9.19        3.60 <
  -5   5  19       41.60       39.86        4.70 o
  -4   5  19       11.20       10.01        2.40 o
  -3   5  19       46.20       45.54        4.10 o
  -2   5  19        0.80        2.11        2.15 <
  -1   5  19        4.40        3.93        0.70 o
   0   5  19        2.80        2.74        0.70 o
   1   5  19        4.50        4.18        0.60 o
   2   5  19        2.90        1.92        1.60 <
   3   5  19       54.00       45.91        6.60 o
   4   5  19        8.50        9.65        3.40 <
   5   5  19       44.20       39.86        7.40 o
  -5   6  19       10.90       10.55        3.40 o
  -4   6  19        2.70        0.37        2.00 <
  -3   6  19        8.40        7.27        2.50 o
  -2   6  19       17.00       17.53        1.20 o
  -1   6  19       17.70       19.12        1.30 o
   0   6  19        1.60        0.57        0.80 <
   1   6  19       16.70       18.92        1.30 o
   2   6  19       14.70       18.06        2.10 o
   3   6  19        6.90        6.96        1.90 o
   4   6  19        4.30        0.38        4.60 <
   5   6  19       15.00       10.78        5.70 <
  -4   7  19        3.70        6.06        2.10 <
  -3   7  19       -0.20        2.79        1.61 <
  -2   7  19       22.90       22.18        1.60 o
  -1   7  19       17.90       18.83        1.30 o
   0   7  19       10.70       12.58        1.10 o
   1   7  19       18.80       19.16        1.40 o
   2   7  19       20.30       22.19        2.40 o
   3   7  19        1.50        2.62        1.70 <
   4   7  19        1.60        6.24        2.10 <
  -4   8  19       60.90       59.68        5.30 o
  -3   8  19       23.20       25.66        3.00 o
  -2   8  19       47.20       47.96        3.50 o
  -1   8  19        7.50        8.17        0.90 o
   0   8  19       97.80       87.63        4.40 o
   1   8  19        7.40        7.75        1.20 o
   2   8  19       47.90       47.70        4.50 o
   3   8  19       26.70       25.25        3.50 o
   4   8  19       55.00       59.62        6.70 o
  -3   9  19        0.60        1.32        4.03 <
  -2   9  19       29.70       28.13        2.90 o
  -1   9  19       68.20       65.84        3.50 o
   0   9  19        1.10        0.04        0.90 <
   1   9  19       67.40       64.79        4.50 o
   2   9  19       25.10       27.62        3.10 o
   3   9  19       -1.10        1.10        2.00 <
  -2  10  19        5.70        8.47        2.10 <
  -1  10  19        0.20        1.32        1.43 <
   0  10  19       -0.80        0.02        1.79 <
   1  10  19        0.00        1.19        0.01 <
   2  10  19        5.60        9.00        2.40 <
   0   0  20       91.40       90.91        4.20 o
   1   0  20       28.50       27.36        1.80 o
   2   0  20       76.60       69.94        4.60 o
   3   0  20        6.60        9.16        2.70 <
   4   0  20        3.40        9.41        3.90 <
   5   0  20       -4.60        2.13        5.40 <
  -5   1  20        0.70        0.19        3.85 <
  -4   1  20       10.50        9.91        2.60 o
  -3   1  20        7.20        8.46        2.20 o
  -2   1  20       35.10       35.12        2.90 o
  -1   1  20       12.10       11.60        1.20 o
   0   1  20       30.10       28.85        1.10 o
   1   1  20       13.40       12.46        1.30 o
   2   1  20       30.30       34.39        3.10 o
   3   1  20        9.30        8.48        2.90 o
   4   1  20        7.80        9.42        3.50 <
   5   1  20       -2.30        0.18        3.60 <
  -5   2  20       25.70       21.48        3.80 o
  -4   2  20       14.20       11.90        3.20 o
  -3   2  20       26.50       30.06        2.90 o
  -2   2  20        9.20       11.28        1.70 o
  -1   2  20       -0.20        1.41        0.63 <
   0   2  20        3.10        3.72        0.60 o
   1   2  20        2.00        1.20        1.00 <
   2   2  20       14.90       11.77        3.20 o
   3   2  20       31.60       30.62        4.50 o
   4   2  20        7.80       12.09        4.70 <
   5   2  20       22.60       21.83        4.70 o
  -5   3  20       20.10       15.99        3.30 o
  -4   3  20       13.20       17.95        2.70 o
  -3   3  20       12.00       13.73        2.60 o
  -2   3  20      114.60      109.16        7.10 o
  -1   3  20       12.60       11.65        1.20 o
   0   3  20       72.80       73.58        3.20 o
   1   3  20       12.90       11.42        1.50 o
   2   3  20      109.00      109.53       10.00 o
   3   3  20       11.50       13.90        3.50 o
   4   3  20       19.40       17.66        4.10 o
   5   3  20       22.70       16.41        6.20 o
  -4   4  20       18.00       14.88        3.10 o
  -3   4  20       21.00       22.14        2.90 o
  -2   4  20       55.40       50.22        4.10 o
  -1   4  20        5.00        4.99        0.50 o
   0   4  20       39.10       38.00        1.90 o
   1   4  20        4.30        5.00        1.10 o
   2   4  20       49.90       50.79        4.00 o
   3   4  20       25.30       21.80        4.80 o
   4   4  20       16.30       14.61        4.90 o
  -4   5  20       -0.80        0.83        3.76 <
  -3   5  20        2.50        3.65        2.00 <
  -2   5  20       14.90       18.24        2.30 o
  -1   5  20       66.20       62.23        2.80 o
   0   5  20       11.30       12.38        1.00 o
   1   5  20       66.00       62.04        3.90 o
   2   5  20       17.90       18.85        2.70 o
   3   5  20        6.00        4.02        3.30 <
   4   5  20        1.90        0.96        2.90 <
  -4   6  20        1.70        1.61        3.10 <
  -3   6  20        3.00        3.84        1.90 <
  -2   6  20        1.60        2.05        1.60 <
  -1   6  20        1.30        2.58        0.70 <
   0   6  20        3.50        4.07        0.80 o
   1   6  20        1.50        2.58        1.30 <
   2   6  20        1.50        1.79        1.60 <
   3   6  20        3.90        4.15        1.90 <
   4   6  20       -0.40        1.39        3.42 <
  -3   7  20       16.80       12.12        3.10 o
  -2   7  20       15.90       11.48        2.60 o
  -1   7  20        0.70        1.69        2.34 <
   0   7  20        3.70        3.47        0.80 o
   1   7  20        1.80        1.39        1.40 <
   2   7  20        6.90       11.13        2.20 o
   3   7  20        8.60       11.50        2.40 o
  -2   8  20        3.20        4.68        1.90 <
  -1   8  20        1.40        3.54        1.40 <
   0   8  20        8.50        8.88        1.40 o
   1   8  20        7.10        4.05        2.30 o
   2   8  20        2.50        4.98        2.10 <
  -1   9  20        3.40        3.68        2.20 <
   1   9  20        2.50        3.77        1.60 <
   1   0  21       20.20       22.46        2.00 o
   2   0  21        2.20        2.34        1.40 <
   3   0  21        0.40        0.00        2.15 <
   4   0  21       24.00       26.98        5.50 o
  -4   1  21        2.70        4.77        2.50 <
  -3   1  21        3.00        4.10        2.00 <
  -2   1  21       26.60       28.02        2.80 o
  -1   1  21        2.20        1.92        0.80 <
   0   1  21       35.10       38.10        1.40 o
   1   1  21        0.90        1.70        1.52 <
   2   1  21       31.50       27.66        3.00 o
   3   1  21        4.70        4.14        3.80 <
   4   1  21        1.50        5.20        3.30 <
  -4   2  21        0.80        4.01        3.94 <
  -3   2  21        7.10        5.38        2.10 o
  -2   2  21        0.90        1.91        2.47 <
  -1   2  21       15.00       18.98        1.50 o
   0   2  21        3.40        2.29        0.60 o
   1   2  21       17.60       19.12        1.40 o
   2   2  21       -0.60        1.85        3.10 <
   3   2  21        6.50        5.51        2.80 <
   4   2  21       -1.10        4.20        3.40 <
  -3   3  21       30.50       31.40        3.50 o
  -2   3  21        6.60        4.51        2.30 <
  -1   3  21       31.30       31.79        1.90 o
   0   3  21        0.20        0.55        0.45 <
   1   3  21       26.80       31.58        2.20 o
   2   3  21        3.40        4.54        1.70 <
   3   3  21       42.80       32.02        5.40 o
   4   3  21       15.00       10.62        3.60 o
  -3   4  21        5.10        7.27        2.10 <
  -2   4  21       10.10       11.49        1.80 o
  -1   4  21       10.60       12.86        1.30 o
   0   4  21        2.00        2.89        1.30 <
   1   4  21       10.30       12.57        1.60 o
   2   4  21       10.70       11.33        1.80 o
   3   4  21        3.90        7.57        3.10 <
  -3   5  21       16.80       17.75        2.70 o
  -2   5  21        8.30       10.16        2.10 o
  -1   5  21        0.10        1.29        0.82 <
   0   5  21       13.80        9.39        2.10 o
   1   5  21       -1.40        1.43        2.60 <
   2   5  21        8.90       11.04        2.20 o
   3   5  21       14.70       17.83        2.90 o
  -2   6  21        1.20        0.38        1.70 <
  -1   6  21        9.90        9.68        1.90 o
   0   6  21       23.90       26.78        2.90 o
   1   6  21       14.50       10.03        2.90 o
   2   6  21        2.10        0.35        2.20 <
  -1   7  21       18.50       10.90        5.00 o
   0   7  21       25.20       25.97        3.40 o
   1   7  21        6.70       11.43        3.80 <
   0   0  22        9.00       11.08        2.80 o
   1   0  22       11.10        8.64        1.90 o
   2   0  22       33.90       30.22        3.80 o
  -2   1  22       10.30       10.73        2.20 o
  -1   1  22        9.70        5.85        3.40 <
   0   1  22        7.60        5.27        1.90 o
   1   1  22        1.20        6.14        1.90 <
   2   1  22        8.70       10.49        1.80 o
  -2   2  22        8.50       12.77        1.90 o
  -1   2  22       17.70       21.06        3.40 o
   0   2  22       16.70       18.65        2.30 o
   1   2  22       22.10       20.71        2.40 o
   2   2  22       13.60       13.01        4.00 o
  -2   3  22        4.30        7.11        1.80 <
  -1   3  22       16.60       21.28        3.90 o
   0   3  22        0.00        2.57        0.01 <
   1   3  22       16.10       20.91        2.60 o
   2   3  22        5.20        7.22        2.70 <
  -1   4  22       37.70       32.35        5.40 o
   0   4  22        4.00        3.99        2.40 <
   1   4  22       23.70       32.31        3.10 o
   0   5  22        0.30        0.12        2.85 <
